# Supplementary material for: 5α-Pregna-1,20-dien-3-one
Source: Acta Crystallogr Sect E Struct Rep Online. 2010 Jan 13;66(Pt 2):o351. doi: 10.1107/S1600536810000863 (PMC2979690; doi:10.1107/S1600536810000863)
Supplement: Supplementary file 1 [file e-66-0o351-sup1.cif]

##############################################################################
###                                                                        ###
###        Electronic paper (Acta Crystallographica Section E)             ###
###                                                                        ###
##############################################################################
#                                                                            #
# This CIF contains the data in a paper accepted for publication in Acta     #
# Crystallographica Section E. It conforms to the requirements of Notes      #
# for Authors for Section E, and has been peer reviewed under the auspices   #
# of the IUCr Commission on Journals.                                        #
#                                                                            #
# Full details of the Crystallographic Information File format               #
# are given in the paper "The Crystallographic Information File (CIF):       #
# a New Standard Archive File for Crystallography" by S. R. Hall, F. H.      #
# Allen and I. D. Brown [Acta Cryst. (1991), A47, 655-685].                  #
#                                                                            #
# The current version of the core CIF dictionary is obtainable from          #
# ftp://ftp.iucr.org/pub/cif_core.dic. The current version number is 2.4.    #
#                                                                            #
# Software is freely available for graphical display of the structure(s) in  #
# this CIF.  For information consult the CIF home page http://www.iucr.org/  #
# cif/home.html                                                              #
#                                                                            #
# This file may be used for bona fide research purposes within the           #
# scientific community so long as proper attribution is given to the journal # 
# article from which it was obtained.                                        #
#                                                                            #
##############################################################################
                                             
data_global
_audit_creation_method     'form.cif (version 2.0)'
_journal_data_validation_number     ?
_journal_date_recd_electronic     2009-12-21
_journal_date_accepted     2010-01-07
_journal_name_full     'Acta Crystallographica, Section E'
_journal_year     2010
_journal_volume     66
_journal_issue      2
_journal_page_first     o351
_journal_page_last     o351
_journal_paper_category     QO
_journal_coeditor_code     GK2251
_publ_contact_author_name     'Guang-ying Chen'
_publ_contact_author_address
;
    Hainan Provincial Key Lab of Tropical Pharmaceutical Herb Chemistry,
    College of Chemistry and  Chemical Engineering,
    Hainan Normal University,
    Haikou, Hainan 571158,
    People's Republic of China
;
_publ_contact_author_email     'chgying123@163.com'
_publ_contact_author_fax     '0086-898-65889422'
_publ_contact_author_phone     '0086-898-65889422'
_publ_section_title
;
5\a-Pregna-1,20-dien-3-one
;
loop_
    _publ_author_name
    _publ_author_address
    'Guang-ying Chen'
;
    Hainan Provincial Key Laboratory of Tropical Pharmaceutical Herb Chemistry,
    College of Chemistry and  Chemical Engineering,
    Hainan Normal University,
    Haikou, Hainan 571158,
    People's Republic of China
;
    'Mei-Yan Wei'
;
    School of Pharmacy,
   Guangdong Medical College,
   Dongguan, Guangdong 523808,
   People's Republic of China
;
    'Ni Tan'
;
   School of Chemistry and Chemical Engineering,
   University of South China,
   Hengyang, Hunan 421001,
   People's Republic of China
;
    'Zhen Liu'
;
   College of Chemistry and Chemical Engineering,
   Luoyang Normal University,
   Luoyang, Henan 471022,
   People's Republic of China
;
    'Rui-Yun Yang'
;
   Key Laboratory for the Chemistry and Molecular Engineering
   of Medicinal Resources, Ministry of Education,
   School of Chemistry and Chemical Engineering,
   Guangxi Normal University,
   Guilin, Guangxi 541004,
   People's Republic of China
;
data_I
_audit_creation_method     SHELXL-97
_chemical_name_systematic
;
5\a-Pregna-1,20-dien-3-one
;
_chemical_name_common     ?
_chemical_formula_moiety     'C21 H30 O'
_chemical_formula_sum     'C21 H30 O'
_chemical_formula_iupac     'C21 H30 O'
_chemical_formula_weight     298.45
_chemical_melting_point     ?
_symmetry_cell_setting     orthorhombic
_symmetry_space_group_name_H-M     'P 21 21 21'
_symmetry_space_group_name_Hall     'P 2ac 2ab'
loop_
    _symmetry_equiv_pos_as_xyz
    'x, y, z'
    '-x+1/2, -y, z+1/2'
    '-x, y+1/2, -z+1/2'
    'x+1/2, -y+1/2, -z'
_cell_length_a     7.2619(13)
_cell_length_b     10.998(2)
_cell_length_c     21.964(4)
_cell_angle_alpha     90.00
_cell_angle_beta     90.00
_cell_angle_gamma     90.00
_cell_volume     1754.2(6)
_cell_formula_units_Z     4
_cell_measurement_reflns_used     7653
_cell_measurement_theta_min     2.07
_cell_measurement_theta_max     26.00
_cell_measurement_temperature     293(2)
_exptl_crystal_description     block
_exptl_crystal_colour     colorless
_exptl_crystal_size_max     0.25
_exptl_crystal_size_mid     0.22
_exptl_crystal_size_min     0.20
_exptl_crystal_density_diffrn     1.130
_exptl_crystal_density_meas     ?
_exptl_crystal_density_method     'not measured'
_exptl_crystal_F_000     656
_exptl_absorpt_coefficient_mu     0.067
_exptl_absorpt_correction_type     multi-scan
_exptl_absorpt_process_details     '(SADABS; Sheldrick, 1996)'
_exptl_absorpt_correction_T_min     0.9835
_exptl_absorpt_correction_T_max     0.9868
_exptl_special_details
;
;
_diffrn_ambient_temperature     293(2)
_diffrn_radiation_type     MoK\a
_diffrn_radiation_wavelength     0.71073
_diffrn_radiation_source     'fine-focus sealed tube'
_diffrn_radiation_monochromator     graphite
_diffrn_measurement_device_type     'Bruker APEXII CCD'
_diffrn_measurement_method     '\f and \w scans'
_diffrn_detector_area_resol_mean     0
_diffrn_reflns_number     7653
_diffrn_reflns_av_R_equivalents     0.0532
_diffrn_reflns_av_sigmaI/netI     0.0466
_diffrn_reflns_theta_min     2.07
_diffrn_reflns_theta_max     26.00
_diffrn_reflns_theta_full     26.00
_diffrn_measured_fraction_theta_max     0.996
_diffrn_measured_fraction_theta_full     0.996
_diffrn_reflns_limit_h_min     -8
_diffrn_reflns_limit_h_max     6
_diffrn_reflns_limit_k_min     -13
_diffrn_reflns_limit_k_max     13
_diffrn_reflns_limit_l_min     -27
_diffrn_reflns_limit_l_max     25
_diffrn_standards_number     0
_diffrn_standards_interval_count     0
_diffrn_standards_interval_time     0
_diffrn_standards_decay_%     0
_refine_special_details
;
Refinement of <i>F</i>^2^ against ALL reflections. The weighted <i>R</i>-factor
<i>wR</i> and goodness of fit <i>S</i> are based on <i>F</i>^2^, conventional
<i>R</i>-factors <i>R</i> are based on <i>F</i>, with <i>F</i> set to zero for
negative <i>F</i>^2^. The threshold expression of <i>F</i>^2^ >
\s(<i>F</i>^2^) is used only for calculating <i>R</i>-factors(gt) <i>etc</i>.
and is not relevant to the choice of reflections for refinement.
<i>R</i>-factors based on <i>F</i>^2^ are statistically about twice as large
as those based on <i>F</i>, and <i>R</i>- factors based on ALL data will be
even larger.
;
_reflns_number_total     1995
_reflns_number_gt     1563
_reflns_threshold_expression     I>2\s(I)
_refine_ls_structure_factor_coef     Fsqd
_refine_ls_matrix_type     full
_refine_ls_R_factor_all     0.0679
_refine_ls_R_factor_gt     0.0509
_refine_ls_wR_factor_gt     0.1073
_refine_ls_wR_factor_ref     0.1143
_refine_ls_goodness_of_fit_ref     1.097
_refine_ls_restrained_S_all     1.097
_refine_ls_number_reflns     1995
_refine_ls_number_parameters     201
_refine_ls_number_restraints     0
_refine_ls_hydrogen_treatment     constr
_refine_ls_weighting_scheme     calc
_refine_ls_weighting_details
                 'calc w=1/[\s^2^(Fo^2^)+(0.0531P)^2^] where P=(Fo^2^+2Fc^2^)/3'
_atom_sites_solution_hydrogens     geom
_atom_sites_solution_primary     direct
_atom_sites_solution_secondary     difmap
_refine_ls_shift/su_max     0.000
_refine_ls_shift/su_mean     0.000
_refine_diff_density_max     0.128
_refine_diff_density_min     -0.175
_refine_ls_extinction_method     none
_refine_ls_extinction_coef     ?
loop_
    _atom_type_symbol
    _atom_type_description
    _atom_type_scat_dispersion_real
    _atom_type_scat_dispersion_imag
    _atom_type_scat_source
    'C' 'C' 0.0033 0.0016
                         'International Tables Vol C Tables 4.2.6.8 and 6.1.1.4'
    'H' 'H' 0.0000 0.0000
                         'International Tables Vol C Tables 4.2.6.8 and 6.1.1.4'
    'O' 'O' 0.0106 0.0060
                         'International Tables Vol C Tables 4.2.6.8 and 6.1.1.4'
_computing_data_collection     'APEX2 (Bruker, 2004)'
_computing_cell_refinement     'SAINT (Bruker, 2004)'
_computing_data_reduction     'SAINT (Bruker, 2004)'
_computing_structure_solution     'SHELXS97 (Sheldrick, 2008)'
_computing_structure_refinement     'SHELXS97 (Sheldrick, 2008)'
_computing_molecular_graphics
                     'SHELXTL (Sheldrick, 2008) and DIAMOND (Brandenburg, 2006)'
_computing_publication_material     'SHELXTL (Sheldrick, 2008)'
loop_
    _atom_site_type_symbol
    _atom_site_label
    _atom_site_fract_x
    _atom_site_fract_y
    _atom_site_fract_z
    _atom_site_U_iso_or_equiv
    _atom_site_adp_type
    _atom_site_calc_flag
    _atom_site_refinement_flags
    _atom_site_occupancy
    _atom_site_disorder_assembly
    _atom_site_disorder_group
    C C1 0.4468(4) 0.1678(3) 0.18505(11) 0.0607(8) Uani d . 1 . .
    H H1 0.5613 0.1344 0.1760 0.073 Uiso calc R 1 . .
    C C2 0.4398(5) 0.2554(3) 0.22674(13) 0.0709(10) Uani d . 1 . .
    H H2 0.5495 0.2815 0.2442 0.085 Uiso calc R 1 . .
    C C3 0.2683(5) 0.3124(3) 0.24637(12) 0.0684(9) Uani d . 1 . .
    C C4 0.0964(4) 0.2700(3) 0.21577(12) 0.0602(8) Uani d . 1 . .
    H H4A 0.0108 0.3375 0.2127 0.072 Uiso calc R 1 . .
    H H4B 0.0391 0.2075 0.2405 0.072 Uiso calc R 1 . .
    C C5 0.1328(4) 0.2193(2) 0.15234(11) 0.0470(7) Uani d . 1 . .
    H H5 0.1822 0.2870 0.1284 0.056 Uiso calc R 1 . .
    C C6 -0.0413(4) 0.1780(3) 0.11961(11) 0.0507(7) Uani d . 1 . .
    H H6A -0.1328 0.2422 0.1210 0.061 Uiso calc R 1 . .
    H H6B -0.0918 0.1071 0.1399 0.061 Uiso calc R 1 . .
    C C7 0.0026(4) 0.1469(2) 0.05360(11) 0.0500(7) Uani d . 1 . .
    H H7A -0.1075 0.1149 0.0344 0.060 Uiso calc R 1 . .
    H H7B 0.0363 0.2210 0.0324 0.060 Uiso calc R 1 . .
    C C8 0.1565(3) 0.0555(2) 0.04637(11) 0.0417(6) Uani d . 1 . .
    H H8 0.1119 -0.0234 0.0610 0.050 Uiso calc R 1 . .
    C C9 0.3289(3) 0.0902(2) 0.08406(11) 0.0414(6) Uani d . 1 . .
    H H9 0.3736 0.1667 0.0666 0.050 Uiso calc R 1 . .
    C C10 0.2826(4) 0.1193(2) 0.15166(11) 0.0446(6) Uani d . 1 . .
    C C11 0.4847(4) -0.0019(2) 0.07458(11) 0.0500(7) Uani d . 1 . .
    H H11A 0.4480 -0.0796 0.0916 0.060 Uiso calc R 1 . .
    H H11B 0.5932 0.0255 0.0964 0.060 Uiso calc R 1 . .
    C C12 0.5332(4) -0.0188(2) 0.00707(11) 0.0477(7) Uani d . 1 . .
    H H12A 0.5836 0.0564 -0.0089 0.057 Uiso calc R 1 . .
    H H12B 0.6266 -0.0814 0.0032 0.057 Uiso calc R 1 . .
    C C13 0.3649(3) -0.0546(2) -0.02996(11) 0.0430(6) Uani d . 1 . .
    C C14 0.2141(3) 0.0410(2) -0.01977(11) 0.0429(6) Uani d . 1 . .
    H H14 0.2689 0.1190 -0.0315 0.051 Uiso calc R 1 . .
    C C15 0.0723(4) 0.0120(3) -0.06889(11) 0.0591(8) Uani d . 1 . .
    H H15A 0.0036 0.0842 -0.0802 0.071 Uiso calc R 1 . .
    H H15B -0.0133 -0.0498 -0.0551 0.071 Uiso calc R 1 . .
    C C16 0.1885(4) -0.0347(3) -0.12272(13) 0.0706(9) Uani d . 1 . .
    H H16A 0.1441 -0.1135 -0.1360 0.085 Uiso calc R 1 . .
    H H16B 0.1811 0.0215 -0.1567 0.085 Uiso calc R 1 . .
    C C17 0.3882(4) -0.0446(3) -0.09989(11) 0.0528(7) Uani d . 1 . .
    H H17 0.4484 0.0334 -0.1083 0.063 Uiso calc R 1 . .
    C C18 0.3017(4) -0.1838(2) -0.01350(13) 0.0591(8) Uani d . 1 . .
    H H18A 0.4009 -0.2398 -0.0204 0.089 Uiso calc R 1 . .
    H H18B 0.1985 -0.2059 -0.0384 0.089 Uiso calc R 1 . .
    H H18C 0.2664 -0.1863 0.0286 0.089 Uiso calc R 1 . .
    C C19 0.2221(5) 0.0030(3) 0.18588(12) 0.0617(9) Uani d . 1 . .
    H H19A 0.3250 -0.0512 0.1895 0.093 Uiso calc R 1 . .
    H H19B 0.1252 -0.0363 0.1636 0.093 Uiso calc R 1 . .
    H H19C 0.1785 0.0245 0.2257 0.093 Uiso calc R 1 . .
    C C20 0.5016(5) -0.1414(3) -0.12920(12) 0.0672(9) Uani d . 1 . .
    H H20 0.4512 -0.2189 -0.1317 0.081 Uiso calc R 1 . .
    C C21 0.6668(5) -0.1253(4) -0.15167(14) 0.0843(12) Uani d . 1 . .
    H H21A 0.7218 -0.0490 -0.1500 0.101 Uiso calc R 1 . .
    H H21B 0.7292 -0.1903 -0.1693 0.101 Uiso calc R 1 . .
    O O1 0.2658(4) 0.3879(3) 0.28688(11) 0.1084(10) Uani d . 1 . .
loop_
    _atom_site_aniso_label
    _atom_site_aniso_U_11
    _atom_site_aniso_U_22
    _atom_site_aniso_U_33
    _atom_site_aniso_U_12
    _atom_site_aniso_U_13
    _atom_site_aniso_U_23
    C1 0.052(2) 0.083(2) 0.0466(16) -0.0024(18) -0.0062(13) -0.0025(15)
    C2 0.061(2) 0.096(3) 0.0553(18) -0.013(2) -0.0124(15) -0.0138(18)
    C3 0.079(2) 0.080(2) 0.0458(16) -0.006(2) -0.0011(16) -0.0092(16)
    C4 0.064(2) 0.069(2) 0.0477(17) 0.0012(17) 0.0080(15) -0.0002(14)
    C5 0.0485(17) 0.0497(16) 0.0428(14) -0.0039(14) 0.0042(12) 0.0054(11)
    C6 0.0385(16) 0.0609(17) 0.0528(15) 0.0040(15) 0.0040(12) 0.0011(13)
    C7 0.0376(15) 0.0606(17) 0.0519(15) 0.0020(15) -0.0075(12) 0.0021(12)
    C8 0.0352(15) 0.0439(15) 0.0461(14) -0.0050(13) -0.0032(11) 0.0046(11)
    C9 0.0386(15) 0.0432(15) 0.0425(13) -0.0045(13) -0.0013(11) 0.0055(11)
    C10 0.0430(16) 0.0523(15) 0.0386(13) -0.0017(14) -0.0032(12) 0.0046(11)
    C11 0.0402(16) 0.0606(18) 0.0493(15) 0.0031(14) -0.0084(12) -0.0012(13)
    C12 0.0408(17) 0.0443(15) 0.0580(16) 0.0010(13) -0.0012(12) -0.0028(12)
    C13 0.0400(16) 0.0423(15) 0.0468(15) -0.0025(13) -0.0002(12) 0.0019(11)
    C14 0.0392(15) 0.0463(15) 0.0432(14) -0.0017(13) -0.0053(12) 0.0050(11)
    C15 0.0547(18) 0.074(2) 0.0490(17) 0.0044(17) -0.0140(14) -0.0022(14)
    C16 0.072(2) 0.092(2) 0.0473(16) 0.003(2) -0.0123(16) -0.0092(16)
    C17 0.0557(19) 0.0532(17) 0.0494(16) -0.0035(16) 0.0026(13) -0.0025(13)
    C18 0.061(2) 0.0501(17) 0.0664(17) -0.0050(16) -0.0004(15) 0.0007(14)
    C19 0.071(2) 0.0659(19) 0.0482(16) 0.0009(18) 0.0012(14) 0.0170(13)
    C20 0.075(2) 0.077(2) 0.0502(17) 0.000(2) 0.0013(16) -0.0143(15)
    C21 0.071(3) 0.108(3) 0.074(2) 0.013(2) 0.009(2) -0.027(2)
    O1 0.114(2) 0.125(2) 0.0864(17) 0.003(2) -0.0065(16) -0.0523(16)
_geom_special_details
;
All e.s.d.'s (except the e.s.d. in the dihedral angle between two l.s. planes)
are estimated using the full covariance matrix. The cell e.s.d.'s are taken
into account individually in the estimation of e.s.d.'s in distances, angles
and torsion angles; correlations between e.s.d.'s in cell parameters are only
used when they are defined by crystal symmetry. An approximate (isotropic)
treatment of cell e.s.d.'s is used for estimating e.s.d.'s involving l.s.
planes.
;
loop_
    _geom_bond_atom_site_label_1
    _geom_bond_atom_site_label_2
    _geom_bond_site_symmetry_2
    _geom_bond_distance
    _geom_bond_publ_flag
    C1 C2 . 1.330(4) ?
    C1 C10 . 1.498(4) ?
    C1 H1 . 0.9300 ?
    C2 C3 . 1.460(5) ?
    C2 H2 . 0.9300 ?
    C3 O1 . 1.217(3) ?
    C3 C4 . 1.493(4) ?
    C4 C5 . 1.524(4) ?
    C4 H4A . 0.9700 ?
    C4 H4B . 0.9700 ?
    C5 C6 . 1.523(4) ?
    C5 C10 . 1.547(4) ?
    C5 H5 . 0.9800 ?
    C6 C7 . 1.523(4) ?
    C6 H6A . 0.9700 ?
    C6 H6B . 0.9700 ?
    C7 C8 . 1.512(3) ?
    C7 H7A . 0.9700 ?
    C7 H7B . 0.9700 ?
    C8 C14 . 1.520(3) ?
    C8 C9 . 1.549(3) ?
    C8 H8 . 0.9800 ?
    C9 C11 . 1.532(3) ?
    C9 C10 . 1.556(3) ?
    C9 H9 . 0.9800 ?
    C10 C19 . 1.547(4) ?
    C11 C12 . 1.535(4) ?
    C11 H11A . 0.9700 ?
    C11 H11B . 0.9700 ?
    C12 C13 . 1.520(3) ?
    C12 H12A . 0.9700 ?
    C12 H12B . 0.9700 ?
    C13 C18 . 1.536(4) ?
    C13 C14 . 1.534(4) ?
    C13 C17 . 1.549(3) ?
    C14 C15 . 1.525(3) ?
    C14 H14 . 0.9800 ?
    C15 C16 . 1.541(4) ?
    C15 H15A . 0.9700 ?
    C15 H15B . 0.9700 ?
    C16 C17 . 1.539(4) ?
    C16 H16A . 0.9700 ?
    C16 H16B . 0.9700 ?
    C17 C20 . 1.492(4) ?
    C17 H17 . 0.9800 ?
    C18 H18A . 0.9600 ?
    C18 H18B . 0.9600 ?
    C18 H18C . 0.9600 ?
    C19 H19A . 0.9600 ?
    C19 H19B . 0.9600 ?
    C19 H19C . 0.9600 ?
    C20 C21 . 1.309(4) ?
    C20 H20 . 0.9300 ?
    C21 H21A . 0.9300 ?
    C21 H21B . 0.9300 ?
loop_
    _geom_angle_atom_site_label_1
    _geom_angle_atom_site_label_2
    _geom_angle_atom_site_label_3
    _geom_angle_site_symmetry_1
    _geom_angle_site_symmetry_3
    _geom_angle
    _geom_angle_publ_flag
    C2 C1 C10 . . 124.4(3) ?
    C2 C1 H1 . . 117.8 ?
    C10 C1 H1 . . 117.8 ?
    C1 C2 C3 . . 123.2(3) ?
    C1 C2 H2 . . 118.4 ?
    C3 C2 H2 . . 118.4 ?
    O1 C3 C2 . . 121.5(3) ?
    O1 C3 C4 . . 122.0(3) ?
    C2 C3 C4 . . 116.5(2) ?
    C3 C4 C5 . . 112.4(2) ?
    C3 C4 H4A . . 109.1 ?
    C5 C4 H4A . . 109.1 ?
    C3 C4 H4B . . 109.1 ?
    C5 C4 H4B . . 109.1 ?
    H4A C4 H4B . . 107.9 ?
    C6 C5 C4 . . 113.4(2) ?
    C6 C5 C10 . . 111.5(2) ?
    C4 C5 C10 . . 113.0(2) ?
    C6 C5 H5 . . 106.1 ?
    C4 C5 H5 . . 106.1 ?
    C10 C5 H5 . . 106.1 ?
    C5 C6 C7 . . 110.0(2) ?
    C5 C6 H6A . . 109.7 ?
    C7 C6 H6A . . 109.7 ?
    C5 C6 H6B . . 109.7 ?
    C7 C6 H6B . . 109.7 ?
    H6A C6 H6B . . 108.2 ?
    C8 C7 C6 . . 113.8(2) ?
    C8 C7 H7A . . 108.8 ?
    C6 C7 H7A . . 108.8 ?
    C8 C7 H7B . . 108.8 ?
    C6 C7 H7B . . 108.8 ?
    H7A C7 H7B . . 107.7 ?
    C7 C8 C14 . . 111.9(2) ?
    C7 C8 C9 . . 112.2(2) ?
    C14 C8 C9 . . 108.3(2) ?
    C7 C8 H8 . . 108.1 ?
    C14 C8 H8 . . 108.1 ?
    C9 C8 H8 . . 108.1 ?
    C11 C9 C8 . . 111.2(2) ?
    C11 C9 C10 . . 115.2(2) ?
    C8 C9 C10 . . 112.7(2) ?
    C11 C9 H9 . . 105.6 ?
    C8 C9 H9 . . 105.6 ?
    C10 C9 H9 . . 105.6 ?
    C1 C10 C19 . . 106.4(2) ?
    C1 C10 C5 . . 107.6(2) ?
    C19 C10 C5 . . 112.5(2) ?
    C1 C10 C9 . . 111.6(2) ?
    C19 C10 C9 . . 110.8(2) ?
    C5 C10 C9 . . 107.9(2) ?
    C9 C11 C12 . . 112.4(2) ?
    C9 C11 H11A . . 109.1 ?
    C12 C11 H11A . . 109.1 ?
    C9 C11 H11B . . 109.1 ?
    C12 C11 H11B . . 109.1 ?
    H11A C11 H11B . . 107.9 ?
    C13 C12 C11 . . 111.3(2) ?
    C13 C12 H12A . . 109.4 ?
    C11 C12 H12A . . 109.4 ?
    C13 C12 H12B . . 109.4 ?
    C11 C12 H12B . . 109.4 ?
    H12A C12 H12B . . 108.0 ?
    C12 C13 C18 . . 110.7(2) ?
    C12 C13 C14 . . 108.6(2) ?
    C18 C13 C14 . . 112.7(2) ?
    C12 C13 C17 . . 115.1(2) ?
    C18 C13 C17 . . 109.4(2) ?
    C14 C13 C17 . . 100.0(2) ?
    C8 C14 C15 . . 120.8(2) ?
    C8 C14 C13 . . 114.1(2) ?
    C15 C14 C13 . . 103.6(2) ?
    C8 C14 H14 . . 105.7 ?
    C15 C14 H14 . . 105.7 ?
    C13 C14 H14 . . 105.7 ?
    C14 C15 C16 . . 104.1(2) ?
    C14 C15 H15A . . 110.9 ?
    C16 C15 H15A . . 110.9 ?
    C14 C15 H15B . . 110.9 ?
    C16 C15 H15B . . 110.9 ?
    H15A C15 H15B . . 109.0 ?
    C17 C16 C15 . . 106.8(2) ?
    C17 C16 H16A . . 110.4 ?
    C15 C16 H16A . . 110.4 ?
    C17 C16 H16B . . 110.4 ?
    C15 C16 H16B . . 110.4 ?
    H16A C16 H16B . . 108.6 ?
    C20 C17 C16 . . 115.5(3) ?
    C20 C17 C13 . . 116.0(2) ?
    C16 C17 C13 . . 103.0(2) ?
    C20 C17 H17 . . 107.3 ?
    C16 C17 H17 . . 107.3 ?
    C13 C17 H17 . . 107.3 ?
    C13 C18 H18A . . 109.5 ?
    C13 C18 H18B . . 109.5 ?
    H18A C18 H18B . . 109.5 ?
    C13 C18 H18C . . 109.5 ?
    H18A C18 H18C . . 109.5 ?
    H18B C18 H18C . . 109.5 ?
    C10 C19 H19A . . 109.5 ?
    C10 C19 H19B . . 109.5 ?
    H19A C19 H19B . . 109.5 ?
    C10 C19 H19C . . 109.5 ?
    H19A C19 H19C . . 109.5 ?
    H19B C19 H19C . . 109.5 ?
    C21 C20 C17 . . 124.9(3) ?
    C21 C20 H20 . . 117.5 ?
    C17 C20 H20 . . 117.5 ?
    C20 C21 H21A . . 120.0 ?
    C20 C21 H21B . . 120.0 ?
    H21A C21 H21B . . 120.0 ?
