# Supplementary material for: 5α-Pregna-1,20-dien-3-one
Source: Acta Crystallogr Sect E Struct Rep Online. 2010 Jan 13;66(Pt 2):o351. doi: 10.1107/S1600536810000863 (PMC2979690; doi:10.1107/S1600536810000863)
Supplement: Supplementary file 2 [file e-66-0o351-Isup2.hkl]

# 
# h,k,l, Fc-squared, Fo-squared, sigma(Fo-squared) and status flag 
# 
data_I
_shelx_title ' 1 in P2(1)2(1)2(1)' 
_shelx_refln_list_code          4 
_shelx_F_calc_maximum      127.45 
_exptl_crystal_F_000       656.00 
_reflns_d_resolution_high  0.8108 
 
loop_ 
 _symmetry_equiv_pos_as_xyz 
 'x, y, z' 
 '-x+1/2, -y, z+1/2' 
 '-x, y+1/2, -z+1/2' 
 'x+1/2, -y+1/2, -z' 
 
_cell_length_a     7.2619 
_cell_length_b    10.9980 
_cell_length_c    21.9644 
_cell_angle_alpha  90.000 
_cell_angle_beta   90.000 
_cell_angle_gamma  90.000 
 
_shelx_F_squared_multiplier     1.000 
 
loop_ 
 _refln_index_h 
 _refln_index_k 
 _refln_index_l 
 _refln_F_squared_calc 
 _refln_F_squared_meas 
 _refln_F_squared_sigma 
 _refln_observed_status 
   2   0   0       11.77       13.54      1.40 o 
   4   0   0      520.21      441.00     12.96 o 
   6   0   0      102.74       87.91     11.30 o 
   1   1   0    13949.62    13505.61    249.77 o 
   2   1   0        0.09        0.43      0.77 o 
   3   1   0       29.35       30.46      2.75 o 
   4   1   0       11.32        8.34      1.89 o 
   5   1   0      157.84      161.24     12.61 o 
   6   1   0      303.32      295.18     19.65 o 
   7   1   0        2.38        2.16      4.32 o 
   0   2   0     4122.82     3940.49    125.98 o 
   1   2   0     5227.37     5309.00    119.35 o 
   2   2   0      711.39      714.00     15.13 o 
   3   2   0        1.03        2.02      1.52 o 
   4   2   0        1.47        2.87      2.05 o 
   5   2   0       92.37      105.19     11.27 o 
   6   2   0       73.27       66.06     10.35 o 
   7   2   0       81.70       70.44     11.76 o 
   8   2   0        1.74        4.67      5.30 o 
   1   3   0     4360.45     3953.64    151.00 o 
   2   3   0      173.02      183.81      5.69 o 
   3   3   0        5.61        6.18      1.36 o 
   4   3   0      219.10      206.32      9.04 o 
   5   3   0        0.98        2.59      3.16 o 
   6   3   0       11.71        0.32      4.15 o 
   7   3   0        4.90       16.78      6.44 o 
   8   3   0        0.47       12.42      7.49 o 
   0   4   0     1130.81     1084.73     39.95 o 
   1   4   0       20.06       24.40      2.96 o 
   2   4   0      494.17      519.82     15.46 o 
   3   4   0       94.54      107.37      4.73 o 
   4   4   0      208.19      200.61     18.33 o 
   5   4   0      201.65      184.84     19.01 o 
   6   4   0       56.20       59.87     10.72 o 
   7   4   0        0.28        3.82      5.43 o 
   8   4   0        0.03        2.06      7.05 o 
   1   5   0      498.06      494.16     37.74 o 
   2   5   0     1870.51     2038.33     61.86 o 
   3   5   0        1.11        1.22      1.44 o 
   4   5   0        4.24        2.87      2.47 o 
   5   5   0        0.00        4.32      2.88 o 
   6   5   0       25.42       30.87      8.45 o 
   7   5   0        3.73        3.66      5.97 o 
   8   5   0        1.27        3.69      6.68 o 
   0   6   0      567.52      529.40     24.86 o 
   1   6   0      321.87      326.03     12.69 o 
   2   6   0      370.07      368.88     22.75 o 
   3   6   0      454.49      416.58     23.81 o 
   4   6   0      778.46      695.55     23.33 o 
   5   6   0        0.57        3.13      2.75 o 
   6   6   0        0.15       -0.55      4.38 o 
   7   6   0        6.28        6.68      5.62 o 
   8   6   0        0.02        1.01      6.78 o 
   1   7   0       51.76       46.98      6.14 o 
   2   7   0      327.99      299.21     26.39 o 
   3   7   0       37.05       38.93      4.25 o 
   4   7   0      336.90      318.02     14.32 o 
   5   7   0      215.38      198.07     11.42 o 
   6   7   0        0.59        2.61      4.75 o 
   7   7   0        6.35        7.87      6.78 o 
   0   8   0        9.89       12.75      5.17 o 
   1   8   0      184.59      186.49     10.11 o 
   2   8   0      107.44      119.07      9.07 o 
   3   8   0        0.27        0.37      2.34 o 
   4   8   0      143.21      120.37      9.63 o 
   5   8   0       51.04       56.32      7.32 o 
   6   8   0        4.70        6.97      6.22 o 
   7   8   0        0.29        0.82      5.88 o 
   1   9   0       47.84       53.45      6.63 o 
   2   9   0        7.02        4.77      4.22 o 
   3   9   0       25.22       27.98      5.75 o 
   4   9   0        0.22        2.44      3.51 o 
   5   9   0       31.32       18.74      5.65 o 
   6   9   0        1.61        0.04      4.18 o 
   0  10   0        8.84       15.60      6.34 o 
   1  10   0       27.87       25.33      7.62 o 
   2  10   0       22.93       23.27      5.29 o 
   3  10   0        8.63       13.82      7.42 o 
   4  10   0       32.94       45.19      8.11 o 
   5  10   0        0.57        5.03      5.04 o 
   6  10   0        0.81        2.65      5.04 o 
   1  11   0       13.36       11.70      3.61 o 
   2  11   0        3.78        1.29      4.20 o 
   3  11   0        1.19       -6.89      5.36 o 
   4  11   0        9.11       17.84      6.97 o 
   5  11   0        2.73        4.11      5.72 o 
   0  12   0        5.75       12.77      7.71 o 
   1  12   0        1.84        2.01      3.94 o 
   2  12   0       37.33       48.66      8.29 o 
   3  12   0       17.82       21.47      9.37 o 
   4  12   0       11.45       22.78      8.28 o 
   1  13   0        7.96        2.61      4.98 o 
   2  13   0       51.75       49.23      8.96 o 
   1   0   1      515.88      485.65     10.16 o 
   2   0   1       42.88       38.01      1.50 o 
   3   0   1       41.11       37.08      2.38 o 
   4   0   1       44.25       44.39      2.10 o 
   5   0   1      124.56      118.47     15.34 o 
   6   0   1        5.22        7.04      4.33 o 
   0   1   1     1019.20     1051.73     20.62 o 
   1   1   1     7667.93     6610.86   1078.88 o 
   2   1   1      908.51      885.87     12.93 o 
   3   1   1       76.35       78.75      2.27 o 
   4   1   1        3.69        3.39      0.96 o 
   5   1   1       66.29       61.98      6.18 o 
   6   1   1       72.85       66.03      7.16 o 
   7   1   1       59.67       63.62      7.72 o 
   8   1   1        4.18        6.02      6.12 o 
   0   2   1     4903.85     4937.33    111.21 o 
   1   2   1     1184.75     1151.68     19.56 o 
   2   2   1     1316.91     1319.61     26.79 o 
   3   2   1      254.38      287.44      6.02 o 
   4   2   1       46.47       48.39      3.00 o 
   5   2   1        5.36        5.70      2.68 o 
   6   2   1      425.47      396.70     16.86 o 
   7   2   1       34.62       32.54      7.88 o 
   8   2   1        3.24        3.99      3.94 o 
   0   3   1       13.37       11.95      1.95 o 
   1   3   1      406.67      418.79      7.50 o 
   2   3   1      912.62      945.70     14.29 o 
   3   3   1     2524.29     2679.51     37.05 o 
   4   3   1      144.70      149.24      7.18 o 
   5   3   1       45.38       42.40      3.40 o 
   6   3   1       20.23       25.38      5.06 o 
   7   3   1      160.98      150.75     11.78 o 
   8   3   1       18.81       24.09      5.97 o 
   0   4   1        0.84        0.24      2.91 o 
   1   4   1      584.96      579.54     10.35 o 
   2   4   1     1310.25     1331.71     24.10 o 
   3   4   1      925.24     1004.64     15.68 o 
   4   4   1       63.87       65.54      4.10 o 
   5   4   1       56.84       52.97      4.02 o 
   6   4   1       78.96       89.02     12.87 o 
   7   4   1       93.58      104.25     10.35 o 
   8   4   1        3.93       -1.07      4.06 o 
   0   5   1       35.16       50.88      4.61 o 
   1   5   1      104.02      112.07      4.81 o 
   2   5   1      556.88      560.73     12.24 o 
   3   5   1      647.58      621.01     11.04 o 
   4   5   1      242.35      206.33      7.04 o 
   5   5   1       56.83       48.36      4.19 o 
   6   5   1        1.45        2.00      3.05 o 
   7   5   1       13.50       12.09      4.35 o 
   8   5   1       18.06       13.67      5.77 o 
   0   6   1       17.13       22.69      3.81 o 
   1   6   1      159.28      165.10      8.47 o 
   2   6   1       40.46       50.28      3.64 o 
   3   6   1        3.87        4.55      1.30 o 
   4   6   1       42.14       41.23      3.86 o 
   5   6   1       67.59       77.31      5.49 o 
   6   6   1        2.20       -0.08      3.32 o 
   7   6   1        2.61       -1.67      3.71 o 
   8   6   1        1.57        2.14      4.36 o 
   0   7   1      138.37      130.85      8.88 o 
   1   7   1       19.25       14.77      2.37 o 
   2   7   1       72.14       86.12      5.13 o 
   3   7   1       32.26       32.48      2.67 o 
   4   7   1       21.89       22.78      3.25 o 
   5   7   1       43.30       46.92      4.64 o 
   6   7   1        5.60        9.53      4.33 o 
   7   7   1        2.55        6.17      4.28 o 
   0   8   1       84.34      102.14      8.47 o 
   1   8   1       34.72       40.58      3.92 o 
   2   8   1      107.14      103.08      5.98 o 
   3   8   1        5.36        5.70      1.78 o 
   4   8   1       30.26       36.19      4.29 o 
   5   8   1       55.32       44.36      7.53 o 
   6   8   1        3.22        3.08      3.25 o 
   7   8   1        1.02        4.57      4.67 o 
   0   9   1        5.59        8.75      3.24 o 
   1   9   1        5.26        4.75      1.91 o 
   2   9   1       33.05       41.49      4.70 o 
   3   9   1       24.19       27.97      3.87 o 
   4   9   1       14.29       17.74      3.54 o 
   5   9   1       98.51      108.28      8.29 o 
   6   9   1       10.06        7.05      3.71 o 
   0  10   1        0.41        1.61      3.08 o 
   1  10   1       48.67       52.29      5.10 o 
   2  10   1       32.28       37.89      4.62 o 
   3  10   1        1.08       -0.10      3.18 o 
   4  10   1       48.85       66.52      8.26 o 
   5  10   1       22.78       20.48      4.24 o 
   6  10   1       18.96       22.19      5.46 o 
   0  11   1        4.87        3.68      2.98 o 
   1  11   1       11.16       21.91      3.70 o 
   2  11   1       29.28       35.34      6.14 o 
   3  11   1       27.10       39.15     14.22 o 
   4  11   1        8.94       13.26      6.76 o 
   5  11   1       46.07       60.29      7.10 o 
   0  12   1        1.50       -3.99      5.34 o 
   1  12   1       12.94       11.00      2.99 o 
   2  12   1        4.27        5.54      3.72 o 
   3  12   1        3.43       16.52     11.33 o 
   4  12   1        8.47       13.18      4.41 o 
   0  13   1        0.38        3.54      6.12 o 
   1  13   1        0.41        2.42      3.16 o 
   2  13   1        0.32        1.54      3.62 o 
   1   0   2     1308.45     1327.54     31.63 o 
   2   0   2     1200.33     1181.11     29.17 o 
   3   0   2      186.91      203.86      4.87 o 
   4   0   2       58.29       62.57      2.54 o 
   5   0   2       83.08       76.49      6.69 o 
   6   0   2      421.48      370.80     22.14 o 
   7   0   2       19.61       17.63      6.09 o 
   0   1   2      252.18      261.08      6.17 o 
   1   1   2     5372.24     5214.26     74.70 o 
   2   1   2      390.22      387.27      6.82 o 
   3   1   2       95.58       94.09      2.66 o 
   4   1   2      357.24      331.86      6.32 o 
   5   1   2      132.92      129.96      6.54 o 
   6   1   2      144.17      139.22     16.15 o 
   7   1   2       20.82       32.52      5.75 o 
   8   1   2        0.69       -1.34      4.81 o 
   0   2   2    14974.19    14104.84    335.20 o 
   1   2   2     2556.00     2627.27     38.65 o 
   2   2   2     2217.98     2347.54     38.77 o 
   3   2   2      611.71      649.11     11.52 o 
   4   2   2      126.75      122.14      3.62 o 
   5   2   2       24.86       31.94      4.01 o 
   6   2   2       69.17       86.13     20.26 o 
   7   2   2       43.79       40.15      6.49 o 
   8   2   2        3.66        4.07      4.50 o 
   0   3   2     1520.47     1579.18     31.11 o 
   1   3   2     1718.43     1743.12     26.50 o 
   2   3   2      596.32      606.55     13.07 o 
   3   3   2     1035.85     1070.82     16.13 o 
   4   3   2       95.39      104.28      3.85 o 
   5   3   2       45.99       45.26      3.57 o 
   6   3   2       91.38       83.26      8.43 o 
   7   3   2        0.89        1.75      3.52 o 
   8   3   2        8.68       17.24      5.57 o 
   0   4   2      292.38      282.23     10.20 o 
   1   4   2      220.57      238.04      5.23 o 
   2   4   2       34.83       41.63      2.37 o 
   3   4   2      188.25      208.52      5.46 o 
   4   4   2      123.63      129.85      5.37 o 
   5   4   2       23.18       28.61      3.27 o 
   6   4   2       93.84      102.63     16.72 o 
   7   4   2       15.00       13.58      4.48 o 
   8   4   2        8.36       16.55      5.36 o 
   0   5   2        0.40        1.53      1.65 o 
   1   5   2       16.98       18.69      2.63 o 
   2   5   2      551.14      634.24     16.86 o 
   3   5   2       71.64       70.67      3.19 o 
   4   5   2       24.47       20.62      2.71 o 
   5   5   2       42.03       46.25      4.13 o 
   6   5   2       25.56       24.35      5.20 o 
   7   5   2        9.69       17.22      4.86 o 
   8   5   2       11.93       22.70      6.39 o 
   0   6   2      160.75      159.59      9.31 o 
   1   6   2      240.09      241.76      6.09 o 
   2   6   2      305.90      300.59      8.48 o 
   3   6   2      230.63      209.65      5.63 o 
   4   6   2      159.67      166.27      7.00 o 
   5   6   2        8.07       10.26      2.58 o 
   6   6   2        5.40        9.09      5.41 o 
   7   6   2        9.10       16.54      5.12 o 
   8   6   2        0.11        7.19      5.31 o 
   0   7   2       10.10        9.07      3.22 o 
   1   7   2      291.83      308.38      9.26 o 
   2   7   2      215.83      196.59     11.87 o 
   3   7   2        0.53        1.63      1.26 o 
   4   7   2      182.61      178.75     11.77 o 
   5   7   2      136.23      127.91      7.15 o 
   6   7   2       13.05       10.74      5.39 o 
   7   7   2        0.76       12.43      5.10 o 
   0   8   2      270.61      279.23      9.67 o 
   1   8   2      247.07      246.20      8.50 o 
   2   8   2      229.61      210.20      9.40 o 
   3   8   2        4.00        2.25      1.78 o 
   4   8   2      125.03      119.31      7.01 o 
   5   8   2       52.13       52.67      5.21 o 
   6   8   2        6.55       10.40      3.68 o 
   7   8   2        0.43       -0.09      4.65 o 
   0   9   2       82.33       80.89      6.67 o 
   1   9   2      122.63      114.82      7.60 o 
   2   9   2       69.64       82.69      6.02 o 
   3   9   2       26.31       41.71      7.00 o 
   4   9   2        0.90        1.61      2.45 o 
   5   9   2       24.33       29.88      4.31 o 
   6   9   2        0.74        1.08      2.89 o 
   0  10   2       45.56       51.58      7.00 o 
   1  10   2       49.29       60.67      7.87 o 
   2  10   2       75.36       76.11      6.18 o 
   3  10   2       14.43       17.56      4.28 o 
   4  10   2        1.33        4.59      3.06 o 
   5  10   2        4.47        7.78      2.68 o 
   6  10   2        1.23        3.33      3.26 o 
   0  11   2       81.14       93.59     10.02 o 
   1  11   2        6.63        8.65      2.84 o 
   2  11   2       14.18       18.89      3.39 o 
   3  11   2        8.25       14.22      3.69 o 
   4  11   2        6.88       14.83      3.87 o 
   5  11   2        2.31        5.45      4.25 o 
   0  12   2        4.64       13.77      4.84 o 
   1  12   2        2.97        1.79      2.79 o 
   2  12   2       13.58       10.26      4.87 o 
   3  12   2        8.14        2.93      4.05 o 
   4  12   2        1.13        4.90      4.71 o 
   0  13   2       12.27        6.44      9.05 o 
   1  13   2       14.59       18.44      3.88 o 
   2  13   2        9.59        9.96      5.84 o 
   1   0   3     1272.06     1287.78     32.77 o 
   2   0   3      455.13      473.12     14.83 o 
   3   0   3       26.71       30.05      2.57 o 
   4   0   3     1130.85     1126.81     23.30 o 
   5   0   3       17.26       11.30      4.12 o 
   6   0   3      304.87      265.23     18.12 o 
   7   0   3       37.29       32.59      7.71 o 
   0   1   3     3021.73     2841.03     65.98 o 
   1   1   3      489.73      477.69      6.33 o 
   2   1   3      197.19      185.31      3.15 o 
   3   1   3       51.10       59.21      2.23 o 
   4   1   3      172.59      172.82      4.16 o 
   5   1   3      479.58      448.26     14.39 o 
   6   1   3      322.69      275.47     13.22 o 
   7   1   3       11.29       10.08      4.94 o 
   8   1   3        7.65        5.17      4.99 o 
   0   2   3    16243.00    15492.26    541.20 o 
   1   2   3     4862.35     5103.24     73.65 o 
   2   2   3      588.58      596.95     11.15 o 
   3   2   3      745.27      752.65     11.89 o 
   4   2   3       28.39       37.23      3.15 o 
   5   2   3      354.42      327.02     10.54 o 
   6   2   3       93.42      101.35      8.83 o 
   7   2   3       32.15       21.64      4.86 o 
   8   2   3        6.97        7.52      6.62 o 
   0   3   3     4855.15     5150.08     96.96 o 
   1   3   3     2200.28     2212.50     33.27 o 
   2   3   3      256.64      269.99      5.38 o 
   3   3   3      613.60      602.94      9.13 o 
   4   3   3       40.26       48.43      2.39 o 
   5   3   3      174.33      177.14      7.55 o 
   6   3   3       30.06       41.37      6.19 o 
   7   3   3       12.26        9.62      4.09 o 
   8   3   3        3.73        3.09      4.38 o 
   0   4   3       20.20       17.39      1.94 o 
   1   4   3     1606.61     1683.38     24.11 o 
   2   4   3      366.89      388.43      8.03 o 
   3   4   3      376.95      359.18      6.26 o 
   4   4   3      426.64      416.31     11.82 o 
   5   4   3       80.98       87.88      5.08 o 
   6   4   3       41.11       42.25     12.32 o 
   7   4   3       12.75       17.65      5.25 o 
   8   4   3       11.59       22.72      7.42 o 
   0   5   3       11.38       14.28      2.08 o 
   1   5   3      648.90      663.76     12.23 o 
   2   5   3      422.51      434.97     12.33 o 
   3   5   3      111.39       95.02      3.50 o 
   4   5   3       93.96       85.83      5.05 o 
   5   5   3      270.79      254.41      8.55 o 
   6   5   3       38.09       28.08      5.39 o 
   7   5   3        3.74        3.44      5.31 o 
   8   5   3       34.66       40.20      7.46 o 
   0   6   3       81.40       80.27      6.55 o 
   1   6   3      335.79      335.22      8.28 o 
   2   6   3       27.32       28.35      3.04 o 
   3   6   3       52.02       53.18      3.07 o 
   4   6   3      430.61      400.04     11.31 o 
   5   6   3       77.59       60.64      4.75 o 
   6   6   3        1.01        1.38      3.21 o 
   7   6   3       12.27       15.06      4.97 o 
   0   7   3       20.24       23.73      4.36 o 
   1   7   3       86.80       95.06      5.30 o 
   2   7   3      207.27      181.49      8.00 o 
   3   7   3       29.54       34.31      3.10 o 
   4   7   3       25.82       27.47      3.78 o 
   5   7   3       37.04       45.55      4.56 o 
   6   7   3        9.53       11.73      3.62 o 
   7   7   3       16.16       21.26      5.99 o 
   0   8   3        9.54       15.18      2.60 o 
   1   8   3      189.44      186.06      7.43 o 
   2   8   3       48.21       49.20      4.77 o 
   3   8   3       20.78       19.46      2.70 o 
   4   8   3        6.76        1.94      2.39 o 
   5   8   3        0.36        1.10      2.44 o 
   6   8   3        8.47        7.21      3.63 o 
   7   8   3        3.47        7.54      5.15 o 
   0   9   3       66.39       73.70      7.78 o 
   1   9   3       19.40       19.50      2.67 o 
   2   9   3       85.67       85.56      5.36 o 
   3   9   3       10.75       13.04      3.06 o 
   4   9   3        6.25        8.86      2.56 o 
   5   9   3        3.08        4.70      2.68 o 
   6   9   3        5.77       11.78      4.06 o 
   0  10   3        6.91        9.45      3.94 o 
   1  10   3      158.67      172.08      8.57 o 
   2  10   3        7.04       11.49      2.65 o 
   3  10   3        4.15        1.52      2.89 o 
   4  10   3       15.83       23.17      4.67 o 
   5  10   3       11.10       14.14      3.92 o 
   0  11   3        7.74       12.29      3.89 o 
   1  11   3       23.93       21.88      3.84 o 
   2  11   3       77.49       77.93      6.50 o 
   3  11   3        0.05        4.81      8.62 o 
   4  11   3        3.88        7.72      4.01 o 
   5  11   3       37.42       48.46      6.70 o 
   0  12   3       16.75       15.57      5.00 o 
   1  12   3       16.82       24.44      4.25 o 
   2  12   3       17.27       22.51      4.29 o 
   3  12   3       18.88       29.91      6.71 o 
   4  12   3       16.85       28.94      9.85 o 
   0  13   3       14.00       21.47     11.10 o 
   1  13   3        3.93        6.12      3.42 o 
   2  13   3        7.13       11.59      4.54 o 
   0   0   4        7.02        5.87      1.16 o 
   1   0   4     4237.87     4145.88     67.95 o 
   2   0   4      588.32      582.06     11.17 o 
   3   0   4      713.57      709.13     17.22 o 
   4   0   4      154.71      152.31      4.92 o 
   5   0   4      152.55      148.54     11.85 o 
   6   0   4       82.97       74.83     10.52 o 
   7   0   4       39.98       39.21      7.96 o 
   0   1   4     1137.06     1221.65     24.32 o 
   1   1   4      891.42      927.82     11.60 o 
   2   1   4     1670.93     1675.09     20.62 o 
   3   1   4      753.23      828.07     14.01 o 
   4   1   4       67.40       63.93      3.21 o 
   5   1   4      154.70      152.91     12.50 o 
   6   1   4      452.48      446.05     26.08 o 
   7   1   4        0.92        0.71      3.33 o 
   8   1   4        3.87        3.93      4.70 o 
   0   2   4      484.07      453.43     10.48 o 
   1   2   4      115.04      115.26      3.30 o 
   2   2   4      328.25      319.22      5.34 o 
   3   2   4     1223.87     1339.11     18.03 o 
   4   2   4       62.10       61.76      2.98 o 
   5   2   4      151.39      149.03      5.72 o 
   6   2   4       70.45       63.66      7.18 o 
   7   2   4       57.84       52.66      7.38 o 
   8   2   4        8.26        2.25      5.27 o 
   0   3   4      314.15      323.05      8.45 o 
   1   3   4       19.33       20.20      1.21 o 
   2   3   4      572.36      604.49      9.73 o 
   3   3   4      420.79      430.13      8.00 o 
   4   3   4      396.27      382.16      9.74 o 
   5   3   4       36.98       39.21      4.08 o 
   6   3   4       17.10       20.88      4.76 o 
   7   3   4      103.28      100.18     14.57 o 
   8   3   4        2.01        1.93      3.73 o 
   0   4   4     1042.71     1126.27     24.01 o 
   1   4   4     1742.50     1801.72     25.79 o 
   2   4   4      407.07      424.21      8.64 o 
   3   4   4       69.82       81.20      3.09 o 
   4   4   4       98.04       98.50      4.10 o 
   5   4   4       27.64       31.85      3.51 o 
   6   4   4        5.02        9.58      3.97 o 
   7   4   4       24.44       25.61      5.74 o 
   8   4   4       13.33       19.42      8.39 o 
   0   5   4      116.92      120.82      5.06 o 
   1   5   4      677.88      689.98     11.61 o 
   2   5   4       64.76       64.74      3.29 o 
   3   5   4      149.28      150.82      4.39 o 
   4   5   4      274.40      244.65      8.02 o 
   5   5   4        4.27        6.27      2.00 o 
   6   5   4       14.33       14.37      4.32 o 
   7   5   4        5.82       11.12      4.36 o 
   8   5   4       13.85       18.65      5.97 o 
   0   6   4       33.48       34.35      3.69 o 
   1   6   4      259.34      277.82      8.69 o 
   2   6   4      245.34      269.21      7.08 o 
   3   6   4       40.61       43.38      2.80 o 
   4   6   4        5.13        6.94      2.35 o 
   5   6   4      126.12      126.13      6.61 o 
   6   6   4        5.33        5.06      3.65 o 
   7   6   4        9.92        4.70      3.85 o 
   0   7   4       12.43       17.24      2.48 o 
   1   7   4        2.76        4.78      1.38 o 
   2   7   4      206.87      222.03      7.66 o 
   3   7   4       23.05       26.13      2.98 o 
   4   7   4       17.66       22.95      3.15 o 
   5   7   4       12.99       17.74      2.99 o 
   6   7   4       53.03       52.45      6.73 o 
   7   7   4       13.50       14.00      5.12 o 
   0   8   4      111.15      104.39      5.70 o 
   1   8   4       32.89       39.58      3.24 o 
   2   8   4      235.23      248.15     10.98 o 
   3   8   4       12.77       13.66      2.28 o 
   4   8   4        8.45        6.40      2.47 o 
   5   8   4        3.79        7.16      2.64 o 
   6   8   4        6.32       12.31      3.75 o 
   7   8   4        0.12        0.60      4.56 o 
   0   9   4        0.09       -0.73      2.02 o 
   1   9   4      171.31      157.94      6.52 o 
   2   9   4       64.03       56.59      4.88 o 
   3   9   4        2.64        6.50      2.43 o 
   4   9   4       38.96       45.29      4.84 o 
   5   9   4       29.26       28.66      4.18 o 
   6   9   4        1.11        6.74      4.52 o 
   0  10   4       10.90       11.57      4.21 o 
   1  10   4        0.74        2.34      2.17 o 
   2  10   4        4.69        5.60      2.13 o 
   3  10   4       46.17       39.13      5.41 o 
   4  10   4       10.82       21.76      4.99 o 
   5  10   4       11.67       11.36      4.11 o 
   0  11   4        3.04        6.78      5.92 o 
   1  11   4        9.70       13.37      3.25 o 
   2  11   4        8.04        6.61      3.21 o 
   3  11   4       12.69       15.45      3.84 o 
   4  11   4       10.09       13.50      4.71 o 
   5  11   4        0.65        6.75      4.26 o 
   0  12   4        0.23        5.98      4.20 o 
   1  12   4       15.82       23.36      5.19 o 
   2  12   4        2.49        5.69      2.98 o 
   3  12   4        0.74       13.34      5.18 o 
   0  13   4       16.66       17.50      5.90 o 
   1  13   4        2.63        6.88      3.58 o 
   2  13   4        0.36       -0.43      4.80 o 
   1   0   5     1354.10     1360.73     23.63 o 
   2   0   5      731.11      799.65     14.98 o 
   3   0   5      179.95      200.80      5.38 o 
   4   0   5        5.15        4.05      1.22 o 
   5   0   5        4.77        6.31      2.43 o 
   6   0   5       25.33       32.66      8.41 o 
   7   0   5       14.30       10.10      3.22 o 
   8   0   5        4.12        2.48      5.07 o 
   0   1   5       14.13       14.34      1.57 o 
   1   1   5     1173.75     1179.39     15.66 o 
   2   1   5     2210.60     2376.74     26.97 o 
   3   1   5      115.78      130.25      3.07 o 
   4   1   5      346.01      363.91      8.46 o 
   5   1   5       29.81       26.33      2.76 o 
   6   1   5       41.76       50.32      5.87 o 
   7   1   5       14.99       17.86      6.17 o 
   8   1   5       11.92       21.06      4.99 o 
   0   2   5     3221.54     3262.67     62.35 o 
   1   2   5      287.80      301.93      5.53 o 
   2   2   5      585.03      611.93      8.61 o 
   3   2   5      868.81      964.18     13.64 o 
   4   2   5      251.96      257.69      5.73 o 
   5   2   5      241.28      231.57      7.35 o 
   6   2   5      224.09      207.62     11.39 o 
   7   2   5       30.28       28.76      7.71 o 
   8   2   5        7.47        7.50      3.72 o 
   0   3   5      477.49      504.09     12.11 o 
   1   3   5      493.12      486.46      7.62 o 
   2   3   5       62.51       55.05      2.03 o 
   3   3   5       72.05       79.10      3.80 o 
   4   3   5       32.94       34.11      2.22 o 
   5   3   5      421.17      386.38     12.36 o 
   6   3   5      233.91      232.25     12.41 o 
   7   3   5       28.46       25.60      6.74 o 
   8   3   5        8.56        8.79      6.83 o 
   0   4   5      804.55      855.04     22.79 o 
   1   4   5      949.39      936.13     14.66 o 
   2   4   5       17.57       18.95      1.83 o 
   3   4   5      319.92      309.65      5.89 o 
   4   4   5      224.71      212.34      6.10 o 
   5   4   5       18.12       22.60      2.97 o 
   6   4   5       20.12       19.42      5.30 o 
   7   4   5       23.47       23.59      5.50 o 
   8   4   5        4.73        6.52      4.63 o 
   0   5   5      322.99      317.58      9.29 o 
   1   5   5      223.63      207.71      5.45 o 
   2   5   5      374.92      378.14      8.45 o 
   3   5   5       54.91       55.03      2.91 o 
   4   5   5        2.66        4.39      1.78 o 
   5   5   5       14.88       13.32      2.58 o 
   6   5   5       23.25       12.88      4.23 o 
   7   5   5        2.71        5.59      4.04 o 
   8   5   5        4.49        6.84      5.26 o 
   0   6   5       12.51       15.82      2.28 o 
   1   6   5       35.14       43.12      2.42 o 
   2   6   5      136.22      138.10      4.39 o 
   3   6   5        6.84        7.40      1.48 o 
   4   6   5       56.96       52.57      4.37 o 
   5   6   5        2.75        4.57      2.36 o 
   6   6   5       27.54       28.99      5.95 o 
   7   6   5       10.13       12.96      4.80 o 
   0   7   5       13.34       12.56      2.36 o 
   1   7   5       26.16       23.97      2.46 o 
   2   7   5      210.70      202.60      5.76 o 
   3   7   5       13.09       17.62      2.33 o 
   4   7   5        4.85        7.43      2.50 o 
   5   7   5        4.66        8.04      2.52 o 
   6   7   5        0.30       -0.77      2.78 o 
   7   7   5        3.45        1.33      4.50 o 
   0   8   5       13.16       12.48      2.34 o 
   1   8   5      212.59      202.17      6.60 o 
   2   8   5        5.81        5.18      2.90 o 
   3   8   5       31.62       26.27      3.37 o 
   4   8   5       32.22       33.52      4.07 o 
   5   8   5        8.96        9.32      2.82 o 
   6   8   5        4.34        3.30      4.05 o 
   7   8   5       25.28       32.00     10.98 o 
   0   9   5      172.12      141.99     34.42 o 
   1   9   5       66.17       62.12      4.29 o 
   2   9   5      167.08      154.26      6.53 o 
   3   9   5       30.07       34.36      4.06 o 
   4   9   5        4.62        6.38      5.15 o 
   5   9   5       18.02       25.43      4.92 o 
   6   9   5       13.41       16.48      5.74 o 
   0  10   5      158.84      156.29     11.86 o 
   1  10   5      117.25      110.23      7.18 o 
   2  10   5       20.40       19.08      3.34 o 
   3  10   5       36.47       45.01      4.74 o 
   4  10   5       13.62       20.94      3.87 o 
   5  10   5        4.89        6.49      3.92 o 
   0  11   5        9.38       10.03      5.94 o 
   1  11   5       40.19       37.57      4.79 o 
   2  11   5       20.09       12.38      3.70 o 
   3  11   5        5.44        3.13      3.36 o 
   4  11   5        7.12        4.80      3.47 o 
   0  12   5       27.70       36.98      7.26 o 
   1  12   5        6.46        5.90      3.48 o 
   2  12   5        0.01        1.87      2.81 o 
   3  12   5        8.66       14.89      5.66 o 
   0  13   5       21.37       23.10      6.38 o 
   1  13   5        0.10        3.52      3.14 o 
   0   0   6      236.98      228.33      7.74 o 
   1   0   6       18.25       19.29      1.54 o 
   2   0   6     1939.24     2139.90     36.76 o 
   3   0   6     1571.02     1699.14     30.09 o 
   4   0   6        6.53        6.45      3.10 o 
   5   0   6       31.35       35.17      5.93 o 
   6   0   6        0.07        4.14      4.43 o 
   7   0   6       32.03       36.27      5.78 o 
   8   0   6        1.08        0.61      4.41 o 
   0   1   6     3401.84     3562.87     59.24 o 
   1   1   6      133.29      130.11      2.89 o 
   2   1   6      200.06      192.21      3.66 o 
   3   1   6     1652.10     1799.41     22.50 o 
   4   1   6      160.45      159.62      4.01 o 
   5   1   6       54.93       57.17      3.51 o 
   6   1   6       95.29       85.49      5.23 o 
   7   1   6       64.37       57.73      7.33 o 
   8   1   6        3.82        8.94      3.94 o 
   0   2   6       48.79       49.91      2.96 o 
   1   2   6       94.75       90.65      2.51 o 
   2   2   6      439.32      461.14      6.99 o 
   3   2   6     1071.98     1073.97     14.52 o 
   4   2   6      237.15      242.73      4.97 o 
   5   2   6      283.99      276.02      7.48 o 
   6   2   6       25.33       25.62      3.78 o 
   7   2   6       19.31       22.10      4.65 o 
   8   2   6        3.70        3.85      3.48 o 
   0   3   6       73.17       60.97      3.30 o 
   1   3   6      776.15      757.70     11.10 o 
   2   3   6      579.38      575.81      9.01 o 
   3   3   6      308.27      282.62      5.65 o 
   4   3   6       89.55       84.03      3.29 o 
   5   3   6      220.62      231.79      9.59 o 
   6   3   6        0.89        5.44      3.02 o 
   7   3   6       18.95       24.95      4.27 o 
   8   3   6        6.56        9.66      3.81 o 
   0   4   6      208.75      214.12      7.00 o 
   1   4   6     1190.09     1217.15     17.02 o 
   2   4   6      188.39      181.11      4.58 o 
   3   4   6      118.92      111.80      3.09 o 
   4   4   6        6.57        7.87      2.04 o 
   5   4   6       70.34       74.98      4.83 o 
   6   4   6       63.77       65.39      7.56 o 
   7   4   6        2.34       10.00      4.12 o 
   8   4   6        1.22        1.03      2.94 o 
   0   5   6      218.94      185.94      6.71 o 
   1   5   6      628.42      612.51     10.81 o 
   2   5   6       42.11       47.11      2.68 o 
   3   5   6       75.38       67.58      3.02 o 
   4   5   6       59.96       50.12      4.86 o 
   5   5   6      181.63      153.05      6.79 o 
   6   5   6        4.88        4.19      3.67 o 
   7   5   6        3.34        5.38      4.41 o 
   8   5   6        0.42       -0.20      3.38 o 
   0   6   6       98.29       98.16      5.13 o 
   1   6   6       48.86       53.87      2.77 o 
   2   6   6       90.83       87.97      3.75 o 
   3   6   6       35.22       38.55      2.72 o 
   4   6   6        5.82        7.34      2.11 o 
   5   6   6       58.35       58.13      4.82 o 
   6   6   6        2.73        1.45      2.77 o 
   7   6   6        1.25        4.60      4.41 o 
   0   7   6      488.13      473.05     13.54 o 
   1   7   6       50.54       53.66      2.89 o 
   2   7   6       62.26       71.53      3.70 o 
   3   7   6       87.51       83.00      4.64 o 
   4   7   6      164.43      160.18      8.04 o 
   5   7   6       23.91       26.98      3.66 o 
   6   7   6       13.28       12.96      3.83 o 
   7   7   6       21.25       29.95      9.71 o 
   0   8   6        7.77        8.57      2.18 o 
   1   8   6       45.49       49.77      3.75 o 
   2   8   6       69.44       74.44      4.63 o 
   3   8   6       17.76       17.96      2.65 o 
   4   8   6        6.74        5.27      2.27 o 
   5   8   6       16.94       16.44      5.34 o 
   6   8   6       15.46       22.86      9.81 o 
   0   9   6        4.28        8.30      4.09 o 
   1   9   6       53.17       53.03      4.11 o 
   2   9   6       71.60       67.34      4.68 o 
   3   9   6       18.63       16.93      3.17 o 
   4   9   6       37.24       37.80      4.98 o 
   5   9   6       19.08       18.18      3.53 o 
   6   9   6        3.42        3.23      3.40 o 
   0  10   6        2.10        3.35      2.82 o 
   1  10   6       20.35       23.92      3.71 o 
   2  10   6       13.69       12.45      2.49 o 
   3  10   6       22.14       25.20      3.97 o 
   4  10   6        3.98        5.23      3.00 o 
   5  10   6        0.99       -1.70      2.87 o 
   0  11   6        3.14        6.85      3.88 o 
   1  11   6        1.69        1.06      2.43 o 
   2  11   6       13.43       14.10      3.13 o 
   3  11   6        5.04        5.37      3.37 o 
   4  11   6        5.88        3.24      3.14 o 
   0  12   6       35.40       44.50      9.44 o 
   1  12   6       11.54       10.00      3.36 o 
   2  12   6        2.25        0.50      3.29 o 
   3  12   6        1.79       -3.99      4.49 o 
   0  13   6        4.50        6.30      5.15 o 
   1  13   6       11.78       14.84      4.83 o 
   1   0   7       21.34       22.12      1.78 o 
   2   0   7      174.28      200.14      5.55 o 
   3   0   7     1503.44     1648.08     29.54 o 
   4   0   7       11.03       13.18      1.81 o 
   5   0   7       42.92       43.31      4.91 o 
   6   0   7        2.15        3.01      2.15 o 
   7   0   7       72.35       80.35      9.53 o 
   8   0   7       54.61       58.05     11.35 o 
   0   1   7     1987.28     1991.84     39.62 o 
   1   1   7      315.38      308.03      5.36 o 
   2   1   7      981.55     1048.71     13.83 o 
   3   1   7      332.02      372.15      6.22 o 
   4   1   7      100.75      106.60      3.40 o 
   5   1   7        4.59        4.55      1.43 o 
   6   1   7       27.62       36.30      3.85 o 
   7   1   7       20.35       24.39      3.92 o 
   8   1   7       58.46       55.42      7.63 o 
   0   2   7      602.92      590.78     14.05 o 
   1   2   7      180.97      199.69      5.07 o 
   2   2   7       29.25       27.70      1.40 o 
   3   2   7       88.85       92.17      2.51 o 
   4   2   7       13.13       15.19      1.45 o 
   5   2   7        7.40        9.24      1.72 o 
   6   2   7       84.20      108.94      9.02 o 
   7   2   7       28.23       28.40      5.30 o 
   8   2   7        7.52        8.52      5.52 o 
   0   3   7        4.30        3.63      1.24 o 
   1   3   7       93.08       97.08      2.65 o 
   2   3   7       96.22      103.87      2.92 o 
   3   3   7       11.28       11.52      1.21 o 
   4   3   7      149.55      146.51      5.37 o 
   5   3   7      353.53      339.80     11.57 o 
   6   3   7      211.31      209.54      9.70 o 
   7   3   7        4.63       13.40      3.96 o 
   8   3   7        3.70        6.97      3.86 o 
   0   4   7      582.52      549.13     13.88 o 
   1   4   7      102.77       95.89      2.85 o 
   2   4   7      194.38      194.72      4.87 o 
   3   4   7       16.70       18.99      1.49 o 
   4   4   7       34.38       41.69      2.83 o 
   5   4   7      108.36      100.19      5.75 o 
   6   4   7       88.67       85.07      6.77 o 
   7   4   7       15.30       17.41      3.78 o 
   8   4   7        2.76        8.94      3.98 o 
   0   5   7       30.65       32.93      3.64 o 
   1   5   7       82.68       83.04      3.45 o 
   2   5   7       11.83       11.23      1.44 o 
   3   5   7       10.16       10.21      1.43 o 
   4   5   7       16.40       15.73      2.18 o 
   5   5   7      133.76      116.76      6.23 o 
   6   5   7       31.47       38.05      5.02 o 
   7   5   7       17.57       17.51      4.03 o 
   0   6   7        0.20        0.62      1.31 o 
   1   6   7      260.88      235.05      5.80 o 
   2   6   7       53.53       54.53      3.05 o 
   3   6   7       36.38       37.86      2.74 o 
   4   6   7       34.00       26.17      2.88 o 
   5   6   7       16.15       20.16      2.95 o 
   6   6   7        9.03       11.38      3.00 o 
   7   6   7        7.94        8.10      4.73 o 
   0   7   7       80.92       86.08      5.16 o 
   1   7   7      165.82      152.53      5.22 o 
   2   7   7      130.03      123.57      4.73 o 
   3   7   7      117.81      111.59      4.65 o 
   4   7   7       28.24       21.08      3.26 o 
   5   7   7        1.36        3.57      2.24 o 
   6   7   7       19.41       22.03      4.59 o 
   7   7   7       34.63       37.85      6.79 o 
   0   8   7       41.79       40.39      4.08 o 
   1   8   7        6.37        9.05      1.90 o 
   2   8   7        7.16        7.76      1.93 o 
   3   8   7       94.71       90.78      5.89 o 
   4   8   7        2.46        3.74      2.41 o 
   5   8   7        1.37       -0.45      2.14 o 
   6   8   7        8.37       20.33      8.44 o 
   0   9   7       33.03       28.92      5.45 o 
   1   9   7        7.50        7.59      3.44 o 
   2   9   7      155.79      151.57      7.98 o 
   3   9   7       13.49       11.95      2.80 o 
   4   9   7       11.29        4.46      2.58 o 
   5   9   7        0.69        5.62      2.85 o 
   6   9   7        3.29        5.23      3.57 o 
   0  10   7       18.94       19.47      4.76 o 
   1  10   7       78.64       74.21      6.07 o 
   2  10   7        6.29        5.88      2.12 o 
   3  10   7       11.04       17.85      3.44 o 
   4  10   7        0.62        1.88      2.77 o 
   5  10   7        2.43        9.16      3.23 o 
   0  11   7       11.39        8.55      6.30 o 
   1  11   7       14.34       10.14      2.92 o 
   2  11   7        6.85       11.04      3.25 o 
   3  11   7       13.45        7.34      3.68 o 
   4  11   7        0.23        1.52      3.25 o 
   0  12   7       18.50       19.51      5.71 o 
   1  12   7        8.55       13.93      3.72 o 
   2  12   7        4.18        2.53      5.61 o 
   3  12   7        1.35       -5.97      3.98 o 
   0  13   7       16.42       15.55      6.04 o 
   1  13   7        7.72        7.88      3.57 o 
   0   0   8      471.39      471.21     20.53 o 
   1   0   8      194.35      176.24      4.99 o 
   2   0   8      216.81      230.57      6.20 o 
   3   0   8      117.69      114.83      4.28 o 
   4   0   8       13.85       16.18      2.52 o 
   5   0   8       20.07       17.57      3.29 o 
   6   0   8        2.48        5.27      3.08 o 
   7   0   8       13.31       17.20      6.07 o 
   8   0   8        5.77       17.65      6.36 o 
   0   1   8      491.76      518.78     12.76 o 
   1   1   8      251.01      244.98      4.69 o 
   2   1   8      552.16      564.10      8.41 o 
   3   1   8      445.79      442.65      7.18 o 
   4   1   8       65.70       62.13      4.15 o 
   5   1   8      124.61      120.39      4.92 o 
   6   1   8       29.09       32.05      3.40 o 
   7   1   8       64.26       70.53      6.45 o 
   8   1   8        2.14       -0.65      2.94 o 
   0   2   8     1323.45     1454.05     30.41 o 
   1   2   8      728.33      746.39     13.50 o 
   2   2   8      180.68      175.79      3.78 o 
   3   2   8      134.58      138.11      3.40 o 
   4   2   8       16.05       14.82      1.76 o 
   5   2   8       16.90       17.30      2.18 o 
   6   2   8       24.69       25.46      4.84 o 
   7   2   8       26.83       34.00      7.19 o 
   8   2   8       26.39       35.82     11.40 o 
   0   3   8       14.43       27.62      3.50 o 
   1   3   8       25.36       25.72      1.44 o 
   2   3   8       68.91       70.24      2.55 o 
   3   3   8       23.05       25.32      1.69 o 
   4   3   8       37.64       35.27      2.65 o 
   5   3   8       35.83       36.21      3.65 o 
   6   3   8        0.43        0.04      3.73 o 
   7   3   8        7.67        6.43      7.13 o 
   8   3   8       15.89       24.66      5.45 o 
   0   4   8        5.36        4.88      1.54 o 
   1   4   8      746.54      717.31     11.13 o 
   2   4   8       17.14       17.71      1.70 o 
   3   4   8       68.01       69.13      2.64 o 
   4   4   8       29.74       35.43      5.33 o 
   5   4   8      135.49      148.27      8.59 o 
   6   4   8        4.71        6.47      2.60 o 
   7   4   8       11.62       14.68      3.79 o 
   8   4   8        0.84        0.80      3.44 o 
   0   5   8      345.36      325.20     12.71 o 
   1   5   8      179.44      163.81      4.05 o 
   2   5   8       68.06       68.37      3.20 o 
   3   5   8       26.60       26.39      2.78 o 
   4   5   8       99.02       95.36      4.29 o 
   5   5   8      220.06      221.50      7.23 o 
   6   5   8        3.54        4.53      2.58 o 
   7   5   8        3.20        0.81      3.35 o 
   0   6   8       13.55       11.17      2.21 o 
   1   6   8       25.76       25.45      2.10 o 
   2   6   8       54.43       64.28      3.31 o 
   3   6   8      115.61      102.38      4.21 o 
   4   6   8       26.20       23.24      2.81 o 
   5   6   8        5.68        3.26      2.17 o 
   6   6   8       37.48       31.28      4.66 o 
   7   6   8        2.41        6.89      3.90 o 
   0   7   8       10.45       15.23      2.60 o 
   1   7   8        5.16        5.00      1.24 o 
   2   7   8       16.76       15.15      2.28 o 
   3   7   8       37.96       43.97      5.00 o 
   4   7   8       31.72       28.28      3.60 o 
   5   7   8       60.37       59.19      5.31 o 
   6   7   8        3.39        1.39      2.83 o 
   7   7   8        2.33        2.50      3.91 o 
   0   8   8      136.24      141.45      7.21 o 
   1   8   8       72.58       68.85      4.39 o 
   2   8   8       85.41       88.56      5.03 o 
   3   8   8      114.32      104.55      7.45 o 
   4   8   8       71.37       72.58      5.83 o 
   5   8   8        2.85        4.80      2.58 o 
   6   8   8        3.90        3.65      3.28 o 
   0   9   8       24.32       24.52      5.12 o 
   1   9   8        5.42        5.61      1.90 o 
   2   9   8       24.94       22.07      2.94 o 
   3   9   8       50.11       47.46      4.87 o 
   4   9   8        7.14        9.23      2.92 o 
   5   9   8        6.94        4.38      2.70 o 
   6   9   8       14.80       19.15      4.91 o 
   0  10   8        4.19        5.84      3.34 o 
   1  10   8        3.96        7.40      2.72 o 
   2  10   8        8.10        8.92      2.40 o 
   3  10   8        5.44        8.14      2.97 o 
   4  10   8        1.95        4.28      2.82 o 
   5  10   8        5.95        9.47      4.53 o 
   0  11   8       63.56       72.02     10.35 o 
   1  11   8       25.97       24.98      6.80 o 
   2  11   8        1.04        3.99      2.52 o 
   3  11   8        1.67        4.11      3.03 o 
   4  11   8        8.45        4.84      3.45 o 
   0  12   8       28.32       29.61      6.94 o 
   1  12   8       22.22       21.66      4.15 o 
   2  12   8        4.70        9.28      4.03 o 
   3  12   8        1.41       -0.49      6.67 o 
   1   0   9     3230.23     3410.18     57.76 o 
   2   0   9      413.58      398.02      9.26 o 
   3   0   9       20.14       16.34      2.89 o 
   4   0   9       10.53       10.81      1.94 o 
   5   0   9        1.44        4.79      1.77 o 
   6   0   9       24.16       24.81      5.43 o 
   7   0   9      179.20      174.20     12.13 o 
   8   0   9       13.66       10.50      5.31 o 
   0   1   9      211.36      214.63      7.04 o 
   1   1   9     1006.56     1094.24     15.57 o 
   2   1   9      220.78      214.51      4.34 o 
   3   1   9       81.35       86.54      2.86 o 
   4   1   9      180.46      160.98      4.35 o 
   5   1   9       31.35       33.55      2.92 o 
   6   1   9       71.22       66.71      4.84 o 
   7   1   9       24.92       25.29      4.22 o 
   8   1   9       90.27      102.65     10.00 o 
   0   2   9      909.53      915.90     20.77 o 
   1   2   9      456.42      461.29     12.14 o 
   2   2   9        6.28        6.67      0.99 o 
   3   2   9      156.13      144.68      4.69 o 
   4   2   9        5.02        2.27      1.09 o 
   5   2   9       42.17       41.63      3.25 o 
   6   2   9      111.99      103.93      9.03 o 
   7   2   9       35.78       35.79      5.95 o 
   8   2   9       17.46       22.30      5.01 o 
   0   3   9     1893.33     1953.44     40.40 o 
   1   3   9      397.40      380.59      7.66 o 
   2   3   9       31.82       29.79      1.83 o 
   3   3   9       52.53       54.21      2.38 o 
   4   3   9       81.86       82.67      3.39 o 
   5   3   9       79.94       92.81      6.61 o 
   6   3   9       12.58       19.68      4.60 o 
   7   3   9       30.30       33.49      9.56 o 
   8   3   9       26.34       24.06      5.65 o 
   0   4   9       21.48       25.41      4.57 o 
   1   4   9      185.98      199.61      4.42 o 
   2   4   9       42.24       42.69      2.63 o 
   3   4   9       29.41       29.40      1.87 o 
   4   4   9        4.59        4.12      1.40 o 
   5   4   9      133.65      130.16      6.64 o 
   6   4   9        5.43        5.36      2.52 o 
   7   4   9       11.08       17.11      4.58 o 
   8   4   9        7.89       10.55      4.72 o 
   0   5   9       60.28       56.24      5.46 o 
   1   5   9       68.26       74.36      3.98 o 
   2   5   9       90.79       83.86      5.30 o 
   3   5   9      255.82      253.08      6.80 o 
   4   5   9      185.93      183.52      6.53 o 
   5   5   9       14.95       25.51      3.49 o 
   6   5   9        9.87        9.90      3.61 o 
   7   5   9       11.09       18.48      4.47 o 
   0   6   9       37.41       42.46      3.97 o 
   1   6   9      217.66      188.39      5.32 o 
   2   6   9       43.57       46.62      3.51 o 
   3   6   9      282.74      260.66      8.46 o 
   4   6   9      177.52      159.92      6.62 o 
   5   6   9       21.94       21.63      4.10 o 
   6   6   9       16.19       15.05      3.56 o 
   7   6   9        6.68       15.55      4.56 o 
   0   7   9       80.21       73.64      5.20 o 
   1   7   9       58.54       59.12      3.31 o 
   2   7   9      169.07      161.38      6.19 o 
   3   7   9      130.38      120.82      6.64 o 
   4   7   9      160.72      145.10      7.61 o 
   5   7   9       55.17       46.99      5.69 o 
   6   7   9       18.76       23.77      7.09 o 
   7   7   9        6.37       11.18      4.37 o 
   0   8   9        3.28        5.45      2.55 o 
   1   8   9        2.28        3.68      1.56 o 
   2   8   9       15.91       15.65      2.61 o 
   3   8   9       55.24       49.80      4.67 o 
   4   8   9        4.26        7.23      2.72 o 
   5   8   9        0.21        2.84      2.51 o 
   6   8   9       22.71       25.05      4.95 o 
   0   9   9       26.11       26.01     10.39 o 
   1   9   9       13.64       11.05      2.39 o 
   2   9   9       37.87       42.68      3.83 o 
   3   9   9       23.57       28.25      3.98 o 
   4   9   9       33.63       31.89      4.45 o 
   5   9   9        5.17        3.55      2.97 o 
   6   9   9        3.36        4.53      4.52 o 
   0  10   9       33.41       37.10      6.90 o 
   1  10   9        3.26       -0.23      2.16 o 
   2  10   9        1.95        5.17      2.09 o 
   3  10   9        0.72        3.95      3.04 o 
   4  10   9        3.86        0.19      2.78 o 
   5  10   9       11.07       11.64      3.81 o 
   0  11   9        8.23        6.13      4.22 o 
   1  11   9       27.15       26.34      4.16 o 
   2  11   9        2.61        9.53      3.01 o 
   3  11   9        6.29        7.48      3.54 o 
   4  11   9        5.28        7.54      3.85 o 
   0  12   9       19.42       16.06      6.17 o 
   1  12   9        5.99        0.59      2.89 o 
   2  12   9        0.51        3.22      3.64 o 
   0   0  10      105.79      124.87      9.69 o 
   1   0  10     3049.89     3131.10     53.62 o 
   2   0  10       58.84       72.54      3.70 o 
   3   0  10      319.69      294.28      8.87 o 
   4   0  10        1.94        4.29      1.73 o 
   5   0  10        0.18        1.52      1.59 o 
   6   0  10       69.66       84.10      7.79 o 
   7   0  10       69.65       72.02     21.13 o 
   8   0  10       32.72       35.06      8.55 o 
   0   1  10     2135.79     2279.41     46.15 o 
   1   1  10       87.35      105.94      3.15 o 
   2   1  10      147.30      151.75      3.61 o 
   3   1  10       38.92       37.65      2.09 o 
   4   1  10       92.92       92.43      3.57 o 
   5   1  10       22.45       33.10      2.68 o 
   6   1  10       85.09       94.19      5.72 o 
   7   1  10        7.26       10.38      3.21 o 
   8   1  10       41.31       50.21      7.49 o 
   0   2  10      547.04      577.17     14.74 o 
   1   2  10     1223.26     1263.16     21.51 o 
   2   2  10       16.13       18.66      1.49 o 
   3   2  10       38.22       39.50      2.63 o 
   4   2  10       14.27       17.63      1.88 o 
   5   2  10        2.59        5.61      1.56 o 
   6   2  10        0.62       -1.01      5.62 o 
   7   2  10       72.77       74.53     11.94 o 
   8   2  10       11.32       16.13      4.68 o 
   0   3  10        0.06        0.73      1.26 o 
   1   3  10       28.46       34.54      2.70 o 
   2   3  10      219.04      227.24      6.95 o 
   3   3  10       55.87       52.72      2.80 o 
   4   3  10       17.55       20.70      2.08 o 
   5   3  10       11.78       12.93      3.73 o 
   6   3  10        5.76        4.71      2.82 o 
   7   3  10       27.54       39.24      6.43 o 
   8   3  10       19.37       24.56      8.17 o 
   0   4  10      238.37      221.21      7.97 o 
   1   4  10      155.51      147.28      4.54 o 
   2   4  10       22.55       23.81      2.43 o 
   3   4  10      216.98      192.63      4.64 o 
   4   4  10       73.61       78.59      4.39 o 
   5   4  10        8.61        8.97      2.80 o 
   6   4  10        6.06        6.62      3.08 o 
   7   4  10        2.92        2.56      3.38 o 
   0   5  10      213.47      180.89     10.91 o 
   1   5  10       76.96       80.69      3.53 o 
   2   5  10      154.15      135.44      5.33 o 
   3   5  10      341.96      322.70      8.55 o 
   4   5  10      130.98      111.56      5.40 o 
   5   5  10       26.27       24.81      3.94 o 
   6   5  10        1.09        2.18      2.42 o 
   7   5  10       18.34       16.62      4.91 o 
   0   6  10       29.38       42.38      4.09 o 
   1   6  10       16.03       15.27      1.82 o 
   2   6  10       31.38       28.11      3.32 o 
   3   6  10      117.61      100.24      5.57 o 
   4   6  10        3.62        7.50      2.02 o 
   5   6  10       98.99      100.19      6.41 o 
   6   6  10        2.90        3.40      2.63 o 
   7   6  10        9.26       14.06      4.80 o 
   0   7  10        0.00        0.54      1.51 o 
   1   7  10       31.82       32.75      2.63 o 
   2   7  10       18.95       20.14      3.01 o 
   3   7  10      166.36      176.81     10.45 o 
   4   7  10      156.67      160.59      8.10 o 
   5   7  10       48.64       53.89      6.80 o 
   6   7  10       14.51       15.86      4.02 o 
   0   8  10        7.04        8.67      2.41 o 
   1   8  10       35.31       37.68      3.45 o 
   2   8  10       11.85       13.40      2.41 o 
   3   8  10       80.90       76.66      6.84 o 
   4   8  10        7.54        5.28      2.40 o 
   5   8  10        6.31        9.07      2.82 o 
   6   8  10        3.34        4.87      3.72 o 
   0   9  10        7.07        5.91      3.49 o 
   1   9  10       36.05       38.06      4.74 o 
   2   9  10       21.99       22.36      3.91 o 
   3   9  10        4.57        6.47      2.62 o 
   4   9  10        5.46        4.34      2.61 o 
   5   9  10       22.66       30.11      5.89 o 
   0  10  10        5.29       10.57      5.52 o 
   1  10  10        1.88        5.00      2.51 o 
   2  10  10        1.32        3.72      2.38 o 
   3  10  10        0.66       -0.86      2.28 o 
   4  10  10        1.16        1.80      2.97 o 
   5  10  10        5.53        4.84      3.51 o 
   0  11  10       11.25       13.17      4.90 o 
   1  11  10       39.72       55.91      6.00 o 
   2  11  10        6.01        8.97      3.26 o 
   3  11  10        4.11        7.48      3.31 o 
   4  11  10        9.97       13.81      4.42 o 
   0  12  10       19.27       29.88      7.67 o 
   1  12  10       25.84       43.58      5.71 o 
   2  12  10        5.79        9.50      4.47 o 
   1   0  11      895.34      946.14     18.71 o 
   2   0  11      535.48      526.15     11.90 o 
   3   0  11       60.26       54.38      3.89 o 
   4   0  11      119.69      124.43      6.16 o 
   5   0  11        7.34        5.85      2.15 o 
   6   0  11       24.54       19.49     11.47 o 
   7   0  11        8.01        2.78      3.71 o 
   8   0  11       12.74       11.55      6.88 o 
   0   1  11      360.83      389.52     11.24 o 
   1   1  11      951.35      988.03     14.69 o 
   2   1  11      305.17      304.37      5.75 o 
   3   1  11       22.17       23.15      1.76 o 
   4   1  11       18.05       18.11      1.87 o 
   5   1  11        7.84        9.37      1.77 o 
   6   1  11        5.93        9.18      2.28 o 
   7   1  11       20.38       24.78      7.54 o 
   8   1  11        8.12        8.31      4.74 o 
   0   2  11      128.00      142.34      6.08 o 
   1   2  11       86.00       81.92      5.61 o 
   2   2  11      252.74      248.39      5.28 o 
   3   2  11       94.33       86.55      3.16 o 
   4   2  11       20.59       24.96      2.20 o 
   5   2  11       65.13       57.66      3.85 o 
   6   2  11        4.12        5.24      2.40 o 
   7   2  11       59.13       64.10     12.25 o 
   8   2  11        7.07       18.26      5.41 o 
   0   3  11      532.80      514.94     14.07 o 
   1   3  11      105.84      104.08      4.50 o 
   2   3  11       89.33       95.52      5.09 o 
   3   3  11       45.62       45.60      2.64 o 
   4   3  11      397.83      379.62      8.60 o 
   5   3  11       24.21       25.01      3.77 o 
   6   3  11        2.46        4.98      3.01 o 
   7   3  11        8.35       13.59      3.99 o 
   0   4  11       30.57       27.40      3.30 o 
   1   4  11      107.29      101.32      4.12 o 
   2   4  11       61.18       50.37      3.46 o 
   3   4  11       77.17       71.81      3.72 o 
   4   4  11      260.24      253.32      8.30 o 
   5   4  11       43.41       42.44      6.54 o 
   6   4  11       33.16       41.38      6.47 o 
   7   4  11        7.31        8.20      3.69 o 
   0   5  11      180.87      186.96      7.66 o 
   1   5  11      124.76      115.32      4.33 o 
   2   5  11      202.46      188.33      6.20 o 
   3   5  11      145.44      135.42      6.94 o 
   4   5  11      128.54      117.45      5.72 o 
   5   5  11       16.28       15.55      3.30 o 
   6   5  11        1.93        6.93      2.84 o 
   7   5  11        1.26        9.41      3.88 o 
   0   6  11      334.88      312.83     16.03 o 
   1   6  11       37.18       32.56      2.59 o 
   2   6  11      105.09       96.66      8.26 o 
   3   6  11       31.58       30.73      3.57 o 
   4   6  11       31.22       40.44      3.77 o 
   5   6  11       49.24       45.05      4.51 o 
   6   6  11        3.14        5.02      2.87 o 
   7   6  11        1.64       -0.14      3.01 o 
   0   7  11       26.62       36.77      4.16 o 
   1   7  11       11.49        9.92      2.08 o 
   2   7  11       42.27       39.83      3.48 o 
   3   7  11      139.35      132.31     12.32 o 
   4   7  11        1.45        2.84      1.87 o 
   5   7  11       23.05       25.18      4.38 o 
   6   7  11       29.03       35.19      5.44 o 
   0   8  11      155.02      149.69      7.84 o 
   1   8  11        2.18        0.32      1.52 o 
   2   8  11       38.40       37.15      3.64 o 
   3   8  11       15.76       16.10      3.33 o 
   4   8  11       45.57       43.03      5.54 o 
   5   8  11       25.12       27.34      3.96 o 
   6   8  11        3.37        6.24      6.66 o 
   0   9  11       19.52       21.52      5.00 o 
   1   9  11       23.30       24.53      3.17 o 
   2   9  11        9.76       11.63      2.45 o 
   3   9  11       27.09       27.92      3.95 o 
   4   9  11        0.18        0.55      2.47 o 
   5   9  11        1.43        2.11      2.69 o 
   0  10  11       97.13      104.30     10.66 o 
   1  10  11        3.12        7.13      2.72 o 
   2  10  11        6.64       10.58      2.64 o 
   3  10  11        1.26        4.77      2.77 o 
   4  10  11        5.89        9.66      3.73 o 
   0  11  11        0.84        1.27      3.92 o 
   1  11  11        4.24        4.98      2.70 o 
   2  11  11        5.03        5.75      3.56 o 
   3  11  11        2.54        1.78      2.93 o 
   0  12  11        8.59       17.06      8.32 o 
   1  12  11        6.48        9.28      3.73 o 
   2  12  11        0.75       -1.17      4.07 o 
   0   0  12       41.72       43.88      7.28 o 
   1   0  12     1523.04     1673.05     36.17 o 
   2   0  12       43.98       42.50      3.14 o 
   3   0  12       58.33       62.03      3.90 o 
   4   0  12        0.00        0.61      1.56 o 
   5   0  12       68.72       66.00      5.41 o 
   6   0  12        5.56        5.30      2.83 o 
   7   0  12        0.01       -1.42      2.76 o 
   8   0  12        2.99       10.08      6.84 o 
   0   1  12      183.11      210.58     15.16 o 
   1   1  12       77.61       77.94      3.42 o 
   2   1  12      148.27      164.72      4.05 o 
   3   1  12       22.33       21.33      1.75 o 
   4   1  12       27.19       27.68      2.26 o 
   5   1  12       47.63       50.98      3.47 o 
   6   1  12       26.17       23.31      3.19 o 
   7   1  12       15.90       16.38      3.52 o 
   8   1  12       28.40       41.09      7.11 o 
   0   2  12      179.69      205.84      7.80 o 
   1   2  12      309.50      274.09      6.86 o 
   2   2  12     1102.97     1039.31     14.75 o 
   3   2  12       21.69       23.88      1.91 o 
   4   2  12       44.41       44.34      2.81 o 
   5   2  12       56.05       50.83      3.42 o 
   6   2  12        2.64        9.70      2.74 o 
   7   2  12       17.48       23.41      6.58 o 
   0   3  12       19.71       22.69      3.05 o 
   1   3  12      182.36      192.42      7.10 o 
   2   3  12      127.96      127.11      5.19 o 
   3   3  12       18.40       20.75      2.01 o 
   4   3  12       96.44       88.69      4.95 o 
   5   3  12        2.03        2.93      2.10 o 
   6   3  12        1.86        2.42      4.62 o 
   7   3  12       22.00       22.53      5.27 o 
   0   4  12      126.00      115.93      8.43 o 
   1   4  12       19.65       18.96      2.04 o 
   2   4  12      232.90      219.25      8.90 o 
   3   4  12      605.04      558.08     11.30 o 
   4   4  12      137.64      130.25      5.84 o 
   5   4  12        4.18        6.44      2.49 o 
   6   4  12       23.19       25.75      4.64 o 
   7   4  12        6.36       10.66      4.16 o 
   0   5  12       88.11       89.64      5.77 o 
   1   5  12       42.97       45.10      2.99 o 
   2   5  12       44.96       53.39      3.91 o 
   3   5  12      476.88      431.46      9.81 o 
   4   5  12       28.11       30.80      3.37 o 
   5   5  12        5.12        7.75      2.65 o 
   6   5  12       46.41       66.73      7.00 o 
   7   5  12        1.74        5.04      3.44 o 
   0   6  12       26.47       21.75      3.47 o 
   1   6  12      102.30       87.30      4.13 o 
   2   6  12      132.60      131.48      5.88 o 
   3   6  12       52.84       44.52      4.28 o 
   4   6  12       20.97       21.66      2.97 o 
   5   6  12       25.59       23.90      3.60 o 
   6   6  12       12.86       14.80      6.40 o 
   0   7  12      188.45      183.92      8.75 o 
   1   7  12       43.83       40.23      3.05 o 
   2   7  12       47.31       44.67      3.90 o 
   3   7  12       48.25       41.67      4.40 o 
   4   7  12       32.35       30.75      3.52 o 
   5   7  12       13.90       19.60      3.49 o 
   6   7  12        5.99        8.45      3.52 o 
   0   8  12        8.51        8.24      2.76 o 
   1   8  12       43.24       46.67      3.98 o 
   2   8  12       31.22       35.28      3.66 o 
   3   8  12        7.98        8.37      2.52 o 
   4   8  12        6.76       10.45      2.95 o 
   5   8  12        8.78       11.20      3.17 o 
   6   8  12       16.84       31.56      5.64 o 
   0   9  12       44.16       54.61     12.80 o 
   1   9  12       71.06       62.85      4.83 o 
   2   9  12        9.35       12.46      2.54 o 
   3   9  12        1.17        3.59      2.39 o 
   4   9  12       19.82       11.43      3.14 o 
   5   9  12       10.22       15.51      3.68 o 
   0  10  12      155.18      142.84     12.92 o 
   1  10  12       75.09       78.58      6.69 o 
   2  10  12        0.99        2.01      2.30 o 
   3  10  12        2.07       -0.29      2.61 o 
   4  10  12        0.45        1.92      2.97 o 
   0  11  12       51.08       49.29      8.49 o 
   1  11  12       14.59       15.67      4.00 o 
   2  11  12        5.82        6.02      3.92 o 
   3  11  12        0.88        0.55      2.96 o 
   0  12  12       12.08       13.99      5.80 o 
   1  12  12       43.17       39.66      5.58 o 
   1   0  13      288.98      281.41      8.29 o 
   2   0  13      119.99      113.56      4.88 o 
   3   0  13      145.18      140.57      5.78 o 
   4   0  13      360.71      322.35     14.32 o 
   5   0  13       60.77       48.23      5.09 o 
   6   0  13       65.20       50.37      9.11 o 
   7   0  13        6.43       11.43      4.97 o 
   0   1  13      104.98      126.50      6.33 o 
   1   1  13      152.95      132.58      4.25 o 
   2   1  13      142.89      141.99      3.92 o 
   3   1  13       45.58       48.62      2.60 o 
   4   1  13       68.37       68.13      3.40 o 
   5   1  13      317.67      303.07     10.95 o 
   6   1  13        3.75        4.96      3.11 o 
   7   1  13        7.02       15.81      3.53 o 
   0   2  13       17.51       17.84      3.99 o 
   1   2  13      539.89      505.11     15.66 o 
   2   2  13       94.58       92.01      3.67 o 
   3   2  13        3.26        4.11      1.13 o 
   4   2  13      194.67      181.60      5.23 o 
   5   2  13       54.94       52.75      3.62 o 
   6   2  13       20.42       25.57      3.83 o 
   7   2  13        3.38        8.98      7.09 o 
   0   3  13       13.42       12.38      2.31 o 
   1   3  13       78.12       69.29      4.04 o 
   2   3  13       49.29       49.34      4.41 o 
   3   3  13      344.43      313.60      7.04 o 
   4   3  13       76.65       86.81      4.21 o 
   5   3  13       34.83       32.50      4.32 o 
   6   3  13        3.70        7.21      3.25 o 
   7   3  13        7.49        8.77      3.96 o 
   0   4  13        0.17        0.61      1.49 o 
   1   4  13      257.17      237.30      9.46 o 
   2   4  13       32.09       36.01      3.34 o 
   3   4  13       66.17       57.54      3.66 o 
   4   4  13        5.48        9.69      2.10 o 
   5   4  13       21.74       27.80      4.56 o 
   6   4  13        8.64        7.76      2.95 o 
   7   4  13       10.97       17.67      4.88 o 
   0   5  13      191.88      176.43      8.15 o 
   1   5  13       46.35       41.63      2.98 o 
   2   5  13      148.97      144.41      6.02 o 
   3   5  13      201.87      182.57      6.21 o 
   4   5  13       79.37       67.21      4.69 o 
   5   5  13       27.66       34.44      4.91 o 
   6   5  13        9.36       13.06      5.47 o 
   7   5  13        7.18        6.49      3.95 o 
   0   6  13        0.18        1.96      1.84 o 
   1   6  13       15.24       14.18      1.99 o 
   2   6  13      192.16      175.19      6.74 o 
   3   6  13      142.14      134.36      7.14 o 
   4   6  13       81.66       87.15      7.82 o 
   5   6  13        2.88       -0.94      2.27 o 
   6   6  13       12.30       16.25      5.75 o 
   0   7  13      100.88       95.62      6.67 o 
   1   7  13       50.93       52.62      3.82 o 
   2   7  13       16.11       13.81      2.40 o 
   3   7  13       29.79       27.19      4.11 o 
   4   7  13       20.66       17.52      2.93 o 
   5   7  13       17.57       25.82      5.83 o 
   6   7  13        6.13        6.33      3.52 o 
   0   8  13       99.90       98.77      7.04 o 
   1   8  13       33.48       31.22      3.40 o 
   2   8  13        1.49        0.49      1.78 o 
   3   8  13       14.27       10.25      2.98 o 
   4   8  13       35.10       35.65      4.47 o 
   5   8  13        8.21        9.10      3.30 o 
   0   9  13        1.73        7.81      3.70 o 
   1   9  13       37.69       49.31      4.47 o 
   2   9  13        0.03       -0.09      1.74 o 
   3   9  13       26.09       31.10      4.29 o 
   4   9  13        0.25        3.11      2.80 o 
   5   9  13       12.98       15.53      3.58 o 
   0  10  13        3.76        3.26      3.71 o 
   1  10  13       15.69       23.15      4.03 o 
   2  10  13        1.64        4.89      2.32 o 
   3  10  13        3.46        3.20      2.90 o 
   4  10  13       10.32       12.41      3.67 o 
   0  11  13        0.15        3.69      4.29 o 
   1  11  13       16.96       16.64      4.25 o 
   2  11  13        5.17        5.80      5.91 o 
   3  11  13        2.37        1.38      3.30 o 
   0   0  14      286.66      266.05     17.01 o 
   1   0  14       15.24       15.35      2.32 o 
   2   0  14       96.63       90.98      4.71 o 
   3   0  14       10.91       10.76      2.11 o 
   4   0  14       22.30       28.56      3.80 o 
   5   0  14        1.68        3.12      2.15 o 
   6   0  14        3.80        6.76      3.00 o 
   7   0  14       11.06       18.77      4.50 o 
   0   1  14       80.92       89.69      7.33 o 
   1   1  14      345.34      336.10     13.50 o 
   2   1  14       55.67       51.41      2.65 o 
   3   1  14       46.41       55.34      2.83 o 
   4   1  14       50.68       47.19      3.07 o 
   5   1  14       81.85       88.78      4.62 o 
   6   1  14        3.05        3.13      3.06 o 
   7   1  14        5.89        7.57      3.24 o 
   0   2  14        4.33        4.46      2.23 o 
   1   2  14      179.56      170.76      6.80 o 
   2   2  14      217.17      221.99      5.68 o 
   3   2  14       85.39       89.22      3.85 o 
   4   2  14      404.56      385.38      9.99 o 
   5   2  14        3.00        4.11      1.62 o 
   6   2  14        2.12        4.30      2.36 o 
   7   2  14        6.57        8.84      3.70 o 
   0   3  14       70.95       63.70      5.03 o 
   1   3  14      193.46      177.40      6.23 o 
   2   3  14      543.19      529.01     12.10 o 
   3   3  14      465.21      427.59      9.04 o 
   4   3  14       85.76       85.61      4.33 o 
   5   3  14       28.92       35.20      5.49 o 
   6   3  14        9.29       16.54      4.06 o 
   7   3  14       11.14       16.09      4.72 o 
   0   4  14        0.54       -1.32      2.43 o 
   1   4  14      123.80      111.06      5.86 o 
   2   4  14      929.88      869.51     17.52 o 
   3   4  14      187.09      170.78      5.81 o 
   4   4  14       16.19       21.07      2.72 o 
   5   4  14        4.07        3.72      2.62 o 
   6   4  14        4.66        5.98      3.06 o 
   7   4  14       12.44       16.57      4.84 o 
   0   5  14       67.75       65.87      6.12 o 
   1   5  14       38.23       36.75      2.92 o 
   2   5  14       89.14       73.96      4.66 o 
   3   5  14       69.14       65.65      8.05 o 
   4   5  14       17.87       14.88      2.58 o 
   5   5  14        0.89        4.28      2.59 o 
   6   5  14        2.25        1.92      2.77 o 
   0   6  14       23.09       15.49      3.09 o 
   1   6  14       39.74       37.81      4.44 o 
   2   6  14      113.83       96.98      5.39 o 
   3   6  14       17.82       14.40      2.93 o 
   4   6  14       30.93       34.83      3.62 o 
   5   6  14        2.86       -0.09      2.66 o 
   6   6  14       12.75       16.23      4.11 o 
   0   7  14        0.02       -0.02      2.06 o 
   1   7  14        6.11        8.96      1.89 o 
   2   7  14        6.01        8.30      2.14 o 
   3   7  14       64.64       60.03      5.45 o 
   4   7  14        1.42        1.47      1.87 o 
   5   7  14        4.55        1.63      3.68 o 
   6   7  14       34.28       33.36      9.64 o 
   0   8  14      329.38      319.54     12.41 o 
   1   8  14       81.35       84.53      5.51 o 
   2   8  14       30.26       33.85      3.71 o 
   3   8  14        9.39       15.85      3.38 o 
   4   8  14        6.35        6.04      2.78 o 
   5   8  14        7.74        5.63      3.00 o 
   0   9  14      181.43      170.50     13.14 o 
   1   9  14        7.21        2.78      2.20 o 
   2   9  14        3.13        4.78      2.34 o 
   3   9  14       20.02       22.44      3.87 o 
   4   9  14        0.43        3.93      2.73 o 
   0  10  14       61.32       75.26      9.96 o 
   1  10  14       29.29       28.31      4.39 o 
   2  10  14        3.37       -0.77      2.62 o 
   3  10  14        1.66        1.33      2.80 o 
   0  11  14        4.39        0.71      4.73 o 
   1  11  14       22.24       28.03      4.94 o 
   2  11  14        2.53        3.10      4.87 o 
   1   0  15      125.87      125.07      5.33 o 
   2   0  15      195.42      175.94      6.42 o 
   3   0  15       97.05      109.35      5.55 o 
   4   0  15       31.89       36.23      4.16 o 
   5   0  15      237.55      214.28      9.43 o 
   6   0  15        0.11       -0.62      2.61 o 
   7   0  15        0.00        1.59      3.70 o 
   0   1  15       85.64       86.55      7.56 o 
   1   1  15      125.23      126.52      5.56 o 
   2   1  15       71.20       73.59      3.53 o 
   3   1  15      147.57      131.32      4.57 o 
   4   1  15      146.66      150.67      5.39 o 
   5   1  15       63.58       73.66      4.35 o 
   6   1  15        5.28        4.63      2.64 o 
   7   1  15        2.28        1.06      2.85 o 
   0   2  15       62.85       61.50      5.12 o 
   1   2  15      213.54      208.13      6.70 o 
   2   2  15      522.38      478.65      9.47 o 
   3   2  15      147.98      139.13      4.85 o 
   4   2  15       58.46       64.66      3.91 o 
   5   2  15        7.41        8.10      2.05 o 
   6   2  15        2.58        3.60      3.53 o 
   7   2  15        7.83        6.13      4.85 o 
   0   3  15       31.53       38.83      5.54 o 
   1   3  15       40.87       43.09      3.53 o 
   2   3  15       60.06       69.32      4.52 o 
   3   3  15      168.24      160.01      5.49 o 
   4   3  15       70.06       72.28      5.15 o 
   5   3  15       36.08       40.12      5.01 o 
   6   3  15       18.51       21.38      4.80 o 
   7   3  15        6.58        9.89      3.78 o 
   0   4  15       42.91       43.14      4.53 o 
   1   4  15        3.88        6.38      1.69 o 
   2   4  15      418.11      383.28     14.17 o 
   3   4  15      103.51      104.98      5.00 o 
   4   4  15       44.69       49.70      5.63 o 
   5   4  15        1.44        0.89      2.45 o 
   6   4  15        3.15       14.31      3.87 o 
   0   5  15       34.53       35.69      4.25 o 
   1   5  15       26.82       32.66      3.27 o 
   2   5  15       99.71       91.17      5.20 o 
   3   5  15      121.97      122.65      7.93 o 
   4   5  15       16.87       13.64      2.73 o 
   5   5  15        9.75        6.14      4.49 o 
   6   5  15        5.20        9.77      3.27 o 
   0   6  15       73.81       67.95      5.83 o 
   1   6  15       27.85       26.49      2.65 o 
   2   6  15       13.83        9.65      2.41 o 
   3   6  15      121.15      110.80      6.17 o 
   4   6  15        1.54        0.42      2.06 o 
   5   6  15        2.29        3.32      2.91 o 
   6   6  15        0.57        6.04      3.54 o 
   0   7  15       21.91       24.07      3.89 o 
   1   7  15      194.50      176.95      6.45 o 
   2   7  15       10.41        9.54      2.71 o 
   3   7  15       28.02       27.83      3.94 o 
   4   7  15       15.05       15.35      2.99 o 
   5   7  15        2.62        4.75      3.78 o 
   0   8  15      183.05      171.59      9.45 o 
   1   8  15       18.19       18.24      3.01 o 
   2   8  15        0.29        1.95      1.97 o 
   3   8  15       15.22       13.41      3.40 o 
   4   8  15        6.20        4.49      3.09 o 
   5   8  15       15.95       18.64      3.88 o 
   0   9  15       14.02       19.48      5.40 o 
   1   9  15       32.48       36.71      4.43 o 
   2   9  15        3.76        6.59      2.41 o 
   3   9  15        3.29        5.87      3.05 o 
   4   9  15        9.24        9.43      3.39 o 
   0  10  15        1.81        1.61      6.36 o 
   1  10  15        0.07       -2.41      2.19 o 
   2  10  15        7.46       15.03      5.59 o 
   3  10  15        1.28       -1.49      2.81 o 
   0  11  15        3.58        0.38      4.44 o 
   1  11  15        4.07        6.45      3.80 o 
   0   0  16        0.38        1.18      2.91 o 
   1   0  16       69.99       78.74      5.93 o 
   2   0  16      337.53      345.22     13.65 o 
   3   0  16       21.54       27.14      3.80 o 
   4   0  16      407.76      385.55     13.08 o 
   5   0  16       19.45       31.40      7.40 o 
   6   0  16        3.46        3.98      3.20 o 
   7   0  16        0.00       -1.32      3.32 o 
   0   1  16        7.50        6.11      4.56 o 
   1   1  16       12.75       13.73      2.15 o 
   2   1  16      101.74      107.73      4.32 o 
   3   1  16       23.25       23.55      2.26 o 
   4   1  16       51.00       47.35      3.87 o 
   5   1  16       80.56       67.58      5.30 o 
   6   1  16        6.24        6.17      2.65 o 
   7   1  16        2.59        4.44      3.72 o 
   0   2  16       33.86       40.07      5.78 o 
   1   2  16       10.49       15.74      2.28 o 
   2   2  16       81.44       93.78      6.43 o 
   3   2  16       80.94       83.12      4.00 o 
   4   2  16       71.71       73.46      4.25 o 
   5   2  16       61.22       58.81      4.58 o 
   6   2  16        8.24       13.95      3.97 o 
   7   2  16        1.19        2.17      3.82 o 
   0   3  16       36.52       37.21      4.68 o 
   1   3  16      137.30      155.02      6.51 o 
   2   3  16      322.00      308.03      8.99 o 
   3   3  16      143.60      142.47      5.73 o 
   4   3  16       49.81       50.61      3.61 o 
   5   3  16       28.20       31.56      4.03 o 
   6   3  16       29.75       34.65      5.31 o 
   0   4  16       27.52       31.28      3.98 o 
   1   4  16       66.42       60.83      4.47 o 
   2   4  16      268.69      253.95      8.17 o 
   3   4  16        7.17        6.35      2.20 o 
   4   4  16       41.81       35.63      3.64 o 
   5   4  16        6.29        9.83      3.23 o 
   6   4  16        1.05        3.69      2.98 o 
   0   5  16       17.56       15.20      2.99 o 
   1   5  16       35.14       40.88      5.08 o 
   2   5  16      173.51      163.35      7.01 o 
   3   5  16       68.47       62.63      4.76 o 
   4   5  16       50.52       49.24      4.46 o 
   5   5  16        2.24        4.05      2.81 o 
   6   5  16       23.54       29.33      5.28 o 
   0   6  16      868.44      750.92     21.32 o 
   1   6  16       57.42       52.91      4.46 o 
   2   6  16       29.13       30.46      3.49 o 
   3   6  16       46.20       41.09      4.05 o 
   4   6  16       34.54       40.21      5.01 o 
   5   6  16        2.50        4.94      3.17 o 
   6   6  16        2.56        6.11      3.17 o 
   0   7  16        0.18        0.49      2.38 o 
   1   7  16       47.80       47.25      3.94 o 
   2   7  16       87.78       86.35      5.71 o 
   3   7  16        7.98        9.89      2.96 o 
   4   7  16       10.22       11.72      3.02 o 
   5   7  16        9.58       11.69      4.00 o 
   0   8  16        0.18        1.06      2.60 o 
   1   8  16       11.66       11.04      2.67 o 
   2   8  16       12.42        8.66      2.41 o 
   3   8  16       48.79       45.92      5.30 o 
   4   8  16        2.71        6.22      3.61 o 
   0   9  16       64.70       87.78     10.61 o 
   1   9  16       11.64       13.16      2.95 o 
   2   9  16        4.78        8.87      2.75 o 
   3   9  16        4.43        9.95      3.30 o 
   4   9  16        4.39       11.21      3.84 o 
   0  10  16        8.70        6.69      5.97 o 
   1  10  16        9.32        8.81      3.51 o 
   2  10  16        1.06        0.68      2.92 o 
   1   0  17      395.64      397.74     17.62 o 
   2   0  17       14.55       16.45      3.01 o 
   3   0  17       38.99       34.90      4.42 o 
   4   0  17       61.45       56.72      7.04 o 
   5   0  17        5.65        8.00      3.69 o 
   6   0  17        0.01       -1.85      4.03 o 
   0   1  17       31.53       43.78     10.46 o 
   1   1  17      103.90      111.64      5.70 o 
   2   1  17      230.56      222.15      6.79 o 
   3   1  17      170.37      163.86      5.32 o 
   4   1  17       19.46       20.89      2.89 o 
   5   1  17       12.03       18.59      3.02 o 
   6   1  17        0.04        0.41      2.34 o 
   0   2  17        0.81        3.33      2.32 o 
   1   2  17      378.52      358.35     12.11 o 
   2   2  17      431.13      399.83      9.55 o 
   3   2  17       94.42       91.55      4.29 o 
   4   2  17       18.28       21.94      2.65 o 
   5   2  17       29.16       30.40      4.10 o 
   6   2  17        2.65        9.53      3.89 o 
   0   3  17        2.23        4.10      3.37 o 
   1   3  17       31.19       30.70      3.29 o 
   2   3  17       76.49       73.67      4.66 o 
   3   3  17       75.95       70.33      4.34 o 
   4   3  17       69.75       64.77      4.19 o 
   5   3  17       28.36       23.96      3.79 o 
   6   3  17        0.03       -3.93      2.62 o 
   0   4  17      139.83      139.75      8.27 o 
   1   4  17       97.57       88.77      6.87 o 
   2   4  17       35.11       32.87      3.53 o 
   3   4  17       43.40       46.26      4.14 o 
   4   4  17       20.83       23.47      3.13 o 
   5   4  17        3.37        4.57      2.89 o 
   6   4  17        3.52       13.07      3.73 o 
   0   5  17       80.59       86.68      6.81 o 
   1   5  17      112.39      102.58      5.91 o 
   2   5  17        1.11        5.66      2.04 o 
   3   5  17       63.36       53.32      4.52 o 
   4   5  17       49.08       52.30      4.66 o 
   5   5  17       10.31       12.03      4.04 o 
   6   5  17        2.88       10.70      4.21 o 
   0   6  17       72.53       74.31      6.65 o 
   1   6  17       33.75       39.45      3.94 o 
   2   6  17        7.43        6.53      2.11 o 
   3   6  17       87.95       88.62      5.84 o 
   4   6  17       13.22       15.95      3.51 o 
   5   6  17        0.09        2.20      3.22 o 
   0   7  17       24.28       19.93      7.03 o 
   1   7  17        7.64        8.17      2.91 o 
   2   7  17       10.53        9.73      3.16 o 
   3   7  17        5.02       12.65      3.21 o 
   4   7  17       26.76       31.10      4.00 o 
   5   7  17       25.10       25.78      5.22 o 
   0   8  17       28.82       29.28      4.58 o 
   1   8  17        3.08        3.99      2.09 o 
   2   8  17        3.29        7.13      2.31 o 
   3   8  17       27.80       34.25      4.59 o 
   4   8  17        2.19        5.38      2.82 o 
   0   9  17        0.00        3.92      3.74 o 
   1   9  17       25.93       19.93      4.07 o 
   2   9  17       13.97       10.67      3.15 o 
   3   9  17        0.00        2.30      2.97 o 
   0  10  17       13.48       15.18      5.47 o 
   1  10  17       12.62       11.71      3.64 o 
   2  10  17        0.01        0.03      3.13 o 
   0   0  18       12.62       10.03      4.53 o 
   1   0  18      178.21      163.80     11.36 o 
   2   0  18      194.95      199.38      9.60 o 
   3   0  18        0.72       -0.12      2.54 o 
   4   0  18        1.17        2.06      2.81 o 
   5   0  18        7.52       13.77      4.68 o 
   6   0  18        0.05       -1.21      4.03 o 
   0   1  18       38.06       31.58      5.38 o 
   1   1  18      192.39      185.04      7.46 o 
   2   1  18      147.71      145.81      8.17 o 
   3   1  18        0.11        2.87      1.50 o 
   4   1  18       14.32       13.44      2.61 o 
   5   1  18        9.16       10.27      2.96 o 
   6   1  18        1.20        4.38      3.53 o 
   0   2  18       46.09       48.55     12.27 o 
   1   2  18       18.65       19.08      2.73 o 
   2   2  18       25.14       24.94      3.03 o 
   3   2  18        7.89        8.39      1.72 o 
   4   2  18        6.36        7.93      2.26 o 
   5   2  18       16.05       23.98      3.41 o 
   6   2  18        2.99        7.47      5.98 o 
   0   3  18       44.61       66.84      7.86 o 
   1   3  18       59.50       52.85      4.42 o 
   2   3  18       18.11       17.47      2.42 o 
   3   3  18       78.65       80.51      4.70 o 
   4   3  18       38.12       40.50      3.49 o 
   5   3  18       10.39        9.17      4.49 o 
   6   3  18        6.05        5.85      4.36 o 
   0   4  18       14.28       13.55      3.51 o 
   1   4  18        5.85        3.31      1.87 o 
   2   4  18       36.75       39.80      3.94 o 
   3   4  18       41.40       43.84      4.11 o 
   4   4  18       21.33       24.74      4.70 o 
   5   4  18        0.12        3.73      3.19 o 
   6   4  18        0.10        3.63      3.36 o 
   0   5  18       31.50       33.14      4.94 o 
   1   5  18       12.03       14.42      2.63 o 
   2   5  18       25.88       34.51      4.23 o 
   3   5  18       56.65       53.37      4.63 o 
   4   5  18       57.08       55.91      4.80 o 
   5   5  18       15.72       21.51      4.61 o 
   0   6  18        6.17       -0.38      2.41 o 
   1   6  18       10.42       11.14      2.45 o 
   2   6  18       24.60       27.31      3.39 o 
   3   6  18       23.99       23.33      3.38 o 
   4   6  18        9.02       13.65      3.00 o 
   5   6  18        4.21        7.30      4.03 o 
   0   7  18        6.82        8.97      3.53 o 
   1   7  18        7.51        6.67      2.25 o 
   2   7  18       15.62       23.37      3.44 o 
   3   7  18       21.05       20.52      3.38 o 
   4   7  18        5.36        7.59      2.77 o 
   0   8  18        5.55        4.39      3.03 o 
   1   8  18        4.07        5.56      2.47 o 
   2   8  18        0.19        3.05      2.64 o 
   3   8  18       47.83       38.47      5.21 o 
   4   8  18        3.69        7.01      3.09 o 
   0   9  18        0.05        4.82      4.34 o 
   1   9  18        7.52        9.10      2.85 o 
   2   9  18        6.39       12.91      3.74 o 
   3   9  18        8.45        8.25      4.00 o 
   0  10  18        7.99       10.79      6.88 o 
   1  10  18        2.70        2.64      3.54 o 
   1   0  19       70.02       71.19      8.14 o 
   2   0  19      168.14      165.86      9.01 o 
   3   0  19        5.10        3.96      2.50 o 
   4   0  19       21.40       25.54      5.46 o 
   5   0  19        3.28        1.61      3.51 o 
   6   0  19        5.91       10.31      6.01 o 
   0   1  19        5.18        1.68      2.73 o 
   1   1  19       41.45       41.36      4.45 o 
   2   1  19       63.46       68.58      4.96 o 
   3   1  19       33.09       34.33      3.28 o 
   4   1  19        1.37        2.32      3.32 o 
   5   1  19        1.00        2.35      2.47 o 
   6   1  19        6.52        4.80      3.40 o 
   0   2  19       40.19       41.88      9.87 o 
   1   2  19      168.03      144.31      6.90 o 
   2   2  19       50.49       44.33      4.74 o 
   3   2  19       30.50       34.84      3.23 o 
   4   2  19       26.18       25.11      3.75 o 
   5   2  19       21.85       23.23      4.03 o 
   6   2  19        1.25        3.41      4.83 o 
   0   3  19       17.60       22.95     11.18 o 
   1   3  19       89.00       91.79      5.82 o 
   2   3  19       45.44       45.36      3.79 o 
   3   3  19       19.15       25.31      3.11 o 
   4   3  19       47.86       49.00      3.96 o 
   5   3  19        4.15        8.01      2.94 o 
   6   3  19        2.01        3.12      3.25 o 
   0   4  19      269.26      232.28     10.71 o 
   1   4  19      104.56       95.28      6.05 o 
   2   4  19       14.95        8.57      3.17 o 
   3   4  19       15.34       17.56      2.90 o 
   4   4  19       37.34       40.77      4.09 o 
   5   4  19       14.04       14.99      4.00 o 
   0   5  19        0.02        1.06      2.27 o 
   1   5  19        8.23       11.54      3.54 o 
   2   5  19       53.95       54.43      4.84 o 
   3   5  19        5.94        6.45      2.41 o 
   4   5  19       45.76       53.44      4.88 o 
   5   5  19       30.92       29.09      4.99 o 
   0   6  19       12.98       11.62      3.13 o 
   1   6  19        5.73        6.92      2.29 o 
   2   6  19       47.81       43.14      4.39 o 
   3   6  19        6.09        8.02      3.03 o 
   4   6  19       41.18       42.68      4.68 o 
   5   6  19       15.94       22.87      5.21 o 
   0   7  19        5.08        5.10      3.16 o 
   1   7  19        9.29        9.28      2.67 o 
   2   7  19       16.05       17.69      3.11 o 
   3   7  19      106.93      128.90      7.59 o 
   4   7  19        9.13        7.41      2.99 o 
   0   8  19        4.04        6.15      3.41 o 
   1   8  19        8.27       10.93      3.04 o 
   2   8  19        4.70        8.28      2.67 o 
   3   8  19       21.47       17.83      3.53 o 
   0   9  19        4.87        4.11      6.09 o 
   1   9  19        5.15        6.26      3.43 o 
   2   9  19        7.69       12.10      3.86 o 
   0   0  20       19.90       20.37      6.78 o 
   1   0  20      188.53      167.05     12.15 o 
   2   0  20       61.99       60.07      9.60 o 
   3   0  20       10.74       12.70      5.12 o 
   4   0  20       13.31       21.34      5.08 o 
   5   0  20       42.39       49.37      7.79 o 
   6   0  20        0.29       -0.11      3.98 o 
   0   1  20       38.51       36.94      6.15 o 
   1   1  20      126.18      123.90      9.65 o 
   2   1  20       45.00       43.85      4.33 o 
   3   1  20        7.97       11.95      2.31 o 
   4   1  20       31.45       39.88      4.78 o 
   5   1  20        6.86       14.40      3.21 o 
   6   1  20        0.14        9.46      3.71 o 
   0   2  20       33.16       31.05      5.92 o 
   1   2  20       43.29       51.11      4.41 o 
   2   2  20       61.28       69.10      5.24 o 
   3   2  20       13.13       15.00      2.67 o 
   4   2  20        6.01        9.35      3.88 o 
   5   2  20        0.85        6.58      2.81 o 
   0   3  20       30.95       36.63      6.96 o 
   1   3  20       18.24       16.90      3.25 o 
   2   3  20       24.12       26.75      3.44 o 
   3   3  20        9.38       10.70      3.03 o 
   4   3  20       17.35       20.13      4.38 o 
   5   3  20       20.97       28.47      5.20 o 
   0   4  20       93.86       98.15     10.13 o 
   1   4  20        1.99        7.48      2.46 o 
   2   4  20       14.10       15.20      2.58 o 
   3   4  20        1.24        4.93      2.33 o 
   4   4  20       26.52       33.90      4.07 o 
   5   4  20        4.99        8.43      4.97 o 
   0   5  20       20.20       18.69      3.85 o 
   1   5  20       17.04       17.58      2.91 o 
   2   5  20       25.90       22.70      3.30 o 
   3   5  20       31.30       29.07      3.94 o 
   4   5  20       18.17       22.63      3.62 o 
   5   5  20       35.06       34.57      5.38 o 
   0   6  20        3.46        7.36      3.09 o 
   1   6  20       23.82       24.27      3.58 o 
   2   6  20       13.18       15.69      3.04 o 
   3   6  20       25.01       29.23      3.93 o 
   4   6  20        0.42        3.93      2.54 o 
   0   7  20        9.32       14.25      4.21 o 
   1   7  20        9.14       13.38      4.14 o 
   2   7  20        2.95        5.69      2.48 o 
   3   7  20       35.61       37.02      4.49 o 
   0   8  20        0.06        3.43      3.43 o 
   1   8  20        1.61        1.51      2.37 o 
   2   8  20       12.09       17.99      4.57 o 
   0   9  20        0.35        7.51      5.33 o 
   1   9  20        5.41       13.46      3.37 o 
   1   0  21       19.56       31.37      5.80 o 
   2   0  21        8.44        7.04      4.00 o 
   3   0  21        5.88        7.17      3.01 o 
   4   0  21        0.36        3.40      3.77 o 
   5   0  21        4.59        7.44      4.38 o 
   0   1  21       14.23       12.26      4.34 o 
   1   1  21       17.73       16.14      3.14 o 
   2   1  21       11.46       16.45      2.87 o 
   3   1  21       32.21       38.16      4.41 o 
   4   1  21        9.71        8.59      2.74 o 
   5   1  21        2.73        6.81      3.31 o 
   0   2  21        6.69        6.88      3.47 o 
   1   2  21       39.18       29.14      4.08 o 
   2   2  21        6.05        7.25      2.19 o 
   3   2  21       20.86       19.60      3.14 o 
   4   2  21        0.86        7.97      2.91 o 
   5   2  21        0.46        4.14      2.50 o 
   0   3  21       40.25       46.96     10.35 o 
   1   3  21       30.78       29.55      4.61 o 
   2   3  21        9.12       11.56      2.74 o 
   3   3  21        5.53        7.47      2.91 o 
   4   3  21        5.98        7.68      3.57 o 
   5   3  21       31.85       51.04      7.90 o 
   0   4  21       22.53       28.03      5.76 o 
   1   4  21        0.32        3.66      2.16 o 
   2   4  21        7.37        9.70      2.75 o 
   3   4  21       17.58       14.48      3.51 o 
   4   4  21       17.93       17.01      4.18 o 
   5   4  21       26.50       22.42      6.50 o 
   0   5  21       10.68       13.36      4.71 o 
   1   5  21       36.34       40.84      5.19 o 
   2   5  21       20.37       23.84      5.14 o 
   3   5  21       17.22       23.16      3.53 o 
   4   5  21       15.22       22.41      3.76 o 
   0   6  21        6.69        4.77      2.99 o 
   1   6  21        8.14        9.91      2.77 o 
   2   6  21        7.27       11.09      2.83 o 
   3   6  21        6.70        1.68      2.45 o 
   4   6  21       10.67       10.48      3.18 o 
   0   7  21        0.58        8.10      3.75 o 
   1   7  21        3.25        4.39      2.68 o 
   2   7  21        5.82        7.66      2.80 o 
   3   7  21       16.68       18.43      3.63 o 
   0   8  21       12.33       16.66      4.48 o 
   1   8  21        0.24       -1.93      2.63 o 
   2   8  21        8.04       11.87      3.69 o 
   0   0  22        7.05        7.99      5.31 o 
   1   0  22       44.93       54.96      7.83 o 
   2   0  22       37.61       54.84      7.98 o 
   3   0  22       19.94       26.30      4.50 o 
   4   0  22        1.13        2.46      3.71 o 
   5   0  22        0.19        2.29      3.74 o 
   0   1  22        8.03        6.71      3.69 o 
   1   1  22        0.80        4.77      2.36 o 
   2   1  22        7.03        8.94      2.56 o 
   3   1  22       13.44       12.22      3.05 o 
   4   1  22        5.78        8.34      3.11 o 
   5   1  22        4.55       10.31      3.30 o 
   0   2  22        0.00       -1.13      2.94 o 
   1   2  22        4.30        6.12      2.64 o 
   2   2  22       37.15       50.57      4.83 o 
   3   2  22       15.15       20.91      5.08 o 
   4   2  22        1.04       -0.94      3.17 o 
   5   2  22        2.35        4.45      2.84 o 
   0   3  22        0.85        5.11      4.99 o 
   1   3  22       16.35       19.63      3.16 o 
   2   3  22       57.32       61.60      5.24 o 
   3   3  22       17.51       16.90      3.45 o 
   4   3  22        1.75        9.15      5.67 o 
   0   4  22        4.29        3.42      7.75 o 
   1   4  22       16.06       17.23      3.11 o 
   2   4  22       23.57       28.42      3.91 o 
   3   4  22        1.55        6.35      3.00 o 
   4   4  22        3.32        5.80      3.78 o 
   0   5  22        7.64        6.44      4.30 o 
   1   5  22        0.61        2.65      2.43 o 
   2   5  22        5.55        9.90      2.80 o 
   3   5  22       22.36       19.98      4.23 o 
   4   5  22       12.49       15.90      4.17 o 
   0   6  22        9.56        3.27      4.88 o 
   1   6  22        4.73        6.05      2.68 o 
   2   6  22        0.56        1.92      2.61 o 
   3   6  22        0.76       -4.20      2.80 o 
   0   7  22        2.26        3.57      5.09 o 
   1   7  22        1.06       -0.64      3.09 o 
   2   7  22        0.89        3.88      3.05 o 
   1   0  23        0.29        5.07      3.51 o 
   2   0  23        0.65        4.94      5.56 o 
   3   0  23       27.20       44.08      6.00 o 
   4   0  23        0.02       -2.82      3.19 o 
   0   1  23        5.58        4.22      3.37 o 
   1   1  23        5.34        6.34      2.79 o 
   2   1  23       31.24       42.05      5.19 o 
   3   1  23       38.77       51.32      5.09 o 
   4   1  23        9.97       21.05      4.11 o 
   0   2  23       15.05       19.53      5.20 o 
   1   2  23       47.20       50.31      5.32 o 
   2   2  23        0.12        3.95      2.30 o 
   3   2  23        2.10        0.51      4.33 o 
   4   2  23        7.55       11.52      4.29 o 
   0   3  23        1.90        7.12      4.44 o 
   1   3  23        4.44        4.46      2.75 o 
   2   3  23       12.71       13.37      3.73 o 
   3   3  23        0.18        1.15      2.82 o 
   4   3  23       41.92       53.24      7.20 o 
   0   4  23       40.98       43.84     12.25 o 
   1   4  23        3.35        3.01      2.56 o 
   2   4  23       13.74       15.84      3.74 o 
   3   4  23       26.96       29.04      4.91 o 
   0   5  23        5.73        4.54      4.30 o 
   1   5  23        6.19        9.13      3.01 o 
   2   5  23        9.92       17.61      3.40 o 
   3   5  23        1.01        4.06      3.28 o 
   0   6  23        4.92       -0.88      4.03 o 
   1   6  23        2.20        2.30      2.62 o 
   2   6  23        0.52        3.42      2.59 o 
   0   7  23        3.43       10.02      6.15 o 
   1   7  23        0.09        3.59      2.97 o 
   0   0  24        3.95        5.41      6.02 o 
   1   0  24        3.40       10.68      4.25 o 
   2   0  24        0.31        2.01      5.56 o 
   3   0  24       34.21       38.88      7.42 o 
   4   0  24        0.50        3.85      4.21 o 
   0   1  24       13.76       22.78      5.69 o 
   1   1  24       15.95       22.90      4.12 o 
   2   1  24        0.66        4.27      2.88 o 
   3   1  24        1.31        0.32      2.78 o 
   4   1  24       17.98       23.12      4.12 o 
   0   2  24        1.12       13.50      4.59 o 
   1   2  24       11.34        9.81      3.19 o 
   2   2  24        7.02        5.85      2.79 o 
   3   2  24       23.77       26.78      5.92 o 
   0   3  24       24.94       31.09      6.21 o 
   1   3  24       10.88       16.31      3.87 o 
   2   3  24       10.73       15.34      3.89 o 
   3   3  24        4.20        6.62      3.34 o 
   0   4  24       13.74       15.67      4.86 o 
   1   4  24       22.60       18.41      5.09 o 
   2   4  24        7.97       13.38      3.07 o 
   3   4  24        2.24        1.07      3.03 o 
   0   5  24        7.68        6.99      4.46 o 
   1   5  24       26.75       36.50      4.46 o 
   2   5  24        7.77       13.51      3.47 o 
   0   6  24        2.86       10.18      7.54 o 
   1   6  24        4.54        9.18      3.33 o 
   1   0  25       28.72       28.70      6.63 o 
   2   0  25        0.76        4.21      4.58 o 
   3   0  25       44.95       58.92     15.78 o 
   0   1  25        0.61        3.01      7.09 o 
   1   1  25        1.09        4.56      2.95 o 
   2   1  25       13.20       11.55      3.62 o 
   3   1  25       10.02        6.92      3.47 o 
   0   2  25        7.10        6.41      4.44 o 
   1   2  25        3.01        7.03      3.26 o 
   2   2  25       18.92       22.53      4.38 o 
   3   2  25        0.78        5.03      3.37 o 
   0   3  25        4.78       12.68      8.91 o 
   1   3  25        8.34        6.26      3.39 o 
   2   3  25        0.66        6.41      2.97 o 
   0   4  25        5.10       16.20      5.40 o 
   1   4  25        0.63        5.47      3.64 o 
   2   4  25        2.45        9.63      3.29 o 
   0   5  25        0.34        7.17      7.21 o 
   1   5  25        1.93        5.94      4.40 o 
   0   0  26       11.12       20.79      9.21 o 
   1   0  26        0.04        3.89      4.47 o 
   2   0  26        0.85       -0.35      8.12 o 
   0   1  26        7.96       28.75     11.77 o 
   1   1  26        9.78       13.73      3.72 o 
   2   1  26       14.27       23.99      4.65 o 
   0   2  26        1.93       17.73      5.66 o 
   1   2  26       10.75       13.14      3.63 o 
   2   2  26        3.70        8.98      3.98 o 
   0   3  26       11.66       11.24     14.60 o 
   1   3  26       13.03       14.15      4.08 o 
   0   1  27       17.52       15.71      5.92 o 
                                                 
